# Supplementary material for: Does adoption of the rice–crayfish co-culture model improve farmers’ income?
Source: PLoS One. 2025 Sep 11;20(9):e0328292. doi: 10.1371/journal.pone.0328292 (PMC12425336; doi:10.1371/journal.pone.0328292)
Supplement: S1 File — (DO) [file pone.0328292.s001.do]

 use "/Users/Documents/.dta"
sum Adoption behaviour Total income Farm income Off-farm income Gender Age Health status Ratio of elderly Relationship network Farming years Cultivated land area Soil fertility Number of arable land Farmland distance Eco-consciousness Loan situation Outsourcing service Internet usage Village terrain Village irrigation Distance from town Human capital, detail

 ttest Total income, by(Adoption behaviour)
 ttest Farm income, by(Adoption behaviour)
 ttest Off-farm income, by(Adoption behaviour)
 ttest Gender, by(Adoption behaviour)
 ttest Age, by(Adoption behaviour)
 ttest Health status, by(Adoption behaviour)
 ttest Ratio of elderly, by(Adoption behaviour)
 ttest Relationship network, by(Adoption behaviour)
 ttest Farming years, by(Adoption behaviour)
 ttest Cultivated land area, by(Adoption behaviour)
 ttest Soil fertility, by(Adoption behaviour)
 ttest Number of arable land, by(Adoption behaviour)
 ttest Farmland distance, by(Adoption behaviour)
 ttest Eco-consciousness, by(Adoption behaviour)
 ttest Loan situation, by(Adoption behaviour)
 ttest Outsourcing service, by(Adoption behaviour)
 ttest Internet usage, by(Adoption behaviour)
 ttest Village terrain, by(Adoption behaviour)
 ttest Village irrigation, by(Adoption behaviour)
 ttest Distance from town, by(Adoption behaviour)
 ttest Human capital, by(Adoption behaviour)
 
 movestay (Total income, Gender, Age, Health status, Ratio of elderly, Relationship network, Years of farming, Cultivated land area, Soil fertility, Number of arable land, Farmland distance, Eco-consciousness, Loan situation, Outsourcing service, Internet usage, Village terrain, Village irrigation, Distance from town), select (Adoption behaviour = Neighbourhood adoption behaviour)
 
 mspredict yc1_1, yc1_1
 mspredict yc2_1, yc2_1
 mspredict yc1_2, yc1_2
 mspredict yc2_2, yc2_2
 
 ttest yc1_1 == yc2_1
 
 ttest yc1_2 == yc2_2
 
 movestay (Farm income, Gender, Age, Health status, Ratio of elderly, Relationship network, Years of farming, Cultivated land area, Soil fertility, Number of arable land, Farmland distance, Eco-consciousness, Loan situation, Outsourcing service, Internet usage, Village terrain, Village irrigation, Distance from town), select (Adoption behaviour = Neighbourhood adoption behaviour)
 
 mspredict yc1_1, yc1_1
 mspredict yc2_1, yc2_1
 mspredict yc1_2, yc1_2
 mspredict yc2_2, yc2_2
 
 ttest yc1_1 == yc2_1
 
 ttest yc1_2 == yc2_2
 
 movestay (Off-farm income, Gender, Age, Health status, Ratio of elderly, Relationship network, Years of farming, Cultivated land area, Soil fertility, Number of arable land, Farmland distance, Eco-consciousness, Loan situation, Outsourcing service, Internet usage, Village terrain, Village irrigation, Distance from town), select (Adoption behaviour = Neighbourhood adoption behaviour)
 
 mspredict yc1_1, yc1_1
 mspredict yc2_1, yc2_1
 mspredict yc1_2, yc1_2
 mspredict yc2_2, yc2_2
 
 ttest yc1_1 == yc2_1
 
 ttest yc1_2 == yc2_2
 
 reg Total income Adoption behaviour Gender, Age, Health status, Ratio of elderly, Relationship network, Years of farming, Cultivated land area, Soil fertility, Number of arable land, Farmland distance, Eco-consciousness, Loan situation, Outsourcing service, Internet usage, Village terrain, Village irrigation, Distance from town, r
 
 reg Labour quantity Adoption behaviour Gender, Age, Health status, Ratio of elderly, Relationship network, Years of farming, Cultivated land area, Soil fertility, Number of arable land, Farmland distance, Eco-consciousness, Loan situation, Outsourcing service, Internet usage, Village terrain, Village irrigation, Distance from town, r
 
 reg Total income Adoption behaviour Labour quantity Gender, Age, Health status, Ratio of elderly, Relationship network, Years of farming, Cultivated land area, Soil fertility, Number of arable land, Farmland distance, Eco-consciousness, Loan situation, Outsourcing service, Internet usage, Village terrain, Village irrigation, Distance from town, r
 
 
 reg Total income Adoption behaviour Gender, Age, Health status, Ratio of elderly, Relationship network, Years of farming, Cultivated land area, Soil fertility, Number of arable land, Farmland distance, Eco-consciousness, Loan situation, Outsourcing service, Internet usage, Village terrain, Village irrigation, Distance from town, r
 
 reg Labour quality Adoption behaviour Gender, Age, Health status, Ratio of elderly, Relationship network, Years of farming, Cultivated land area, Soil fertility, Number of arable land, Farmland distance, Eco-consciousness, Loan situation, Outsourcing service, Internet usage, Village terrain, Village irrigation, Distance from town, r
 
 reg Total income Adoption behaviour Labour quality Gender, Age, Health status, Ratio of elderly, Relationship network, Years of farming, Cultivated land area, Soil fertility, Number of arable land, Farmland distance, Eco-consciousness, Loan situation, Outsourcing service, Internet usage, Village terrain, Village irrigation, Distance from town, r
 
 
 movestay (household consumption expenditure, Gender, Age, Health status, Ratio of elderly, Relationship network, Years of farming, Cultivated land area, Soil fertility, Number of arable land, Farmland distance, Eco-consciousness, Loan situation, Outsourcing service, Internet usage, Village terrain, Village irrigation, Distance from town), select (Adoption behaviour=Neighbourhood adoption behaviour)
 
 mspredict yc1_1, yc1_1
 mspredict yc2_1, yc2_1
 mspredict yc1_2, yc1_2
 mspredict yc2_2, yc2_2
 
 ttest yc1_1 == yc2_1
 
 ttest yc1_2 == yc2_2
 
 
 ivregress 2sls Total income, Gender, Age, Health status, Ratio of elderly, Relationship network, Years of farming, Cultivated land area, Soil fertility, Number of arable land, Farmland distance, Eco-consciousness, Loan situation, Outsourcing service, Internet usage, Village terrain, Village irrigation, Distance from town (adoption behaviour = Neighbourhood adoption behaviour),first
 estat firststage, all forcenonrobust
 
 
 
 
 
 
 
 
 
 
 
 
 
 
 
 
 
 
 
 
 
 
 
 
 
 
 
 
 
 
 
 
 
 
