# Supplementary material for: Does adoption of the rice–crayfish co-culture model improve farmers’ income?
Source: PLoS One. 2025 Sep 11;20(9):e0328292. doi: 10.1371/journal.pone.0328292 (PMC12425336; doi:10.1371/journal.pone.0328292)
Supplement: S2 File — (XLSX) [file pone.0328292.s002.xlsx]

## Sheet: Sheet1
Questionnaire Number	Adoption behaviour	income	implicit variable 1	implicit variable 2	implicit variable 3	Quality of labour	Health status	Household size	Number of labour	Percentage of people working in agriculture	Ratio of elderly	Relationship network	Farming years	Cultivated land area	soil fertility	Number of arable land	Distance to arable land	Loan situation	Outsourcing service	New business subjects	Internet usage	Internet time	wechat	Village terrain	Village irrigation	Distance from town	physical capital	human capital	Gender	age
HHS1	1	4	11.86	8	8	9	4	5	2	0.4	0.4	20000	10	40	4	3	1	0	720	1	1	5	300	1	100	6	0.35	3	2.468	48
HHS13	0	2	21	12	0	12	4	5	1	0.2	0.2	10000	35	16	3	4	0.5	0	0	0	1	0.5	15	1	100	6	0	3	0	61
HHS14	1	6.5	16.0909	5.90909	0	6	4	11	2	0.181818	0.181818	25000	40	75	4	5	1.5	1	720	0	1	2	30	1	100	6	0.9	3	2.468	60
HHS15	1	2.7	15	13.5	15	6	4	2	2	1	0.5	15000	35	16	4	4	1.5	0	280	0	1	1	10	1	100	6	0.24	2	2.468	59
HHS19	0	1.1	7	1.83333	0	12	2	6	2	0.333333	0.166667	6000	43	11	2	6	0.5	0	0	1	0	3	45	1	100	6	0	2	0	62
HHS2	0	1.4	13.6667	2.33333	0	9	4	6	2	0.333333	0.333333	5000	35	12	3	6	0.4	0	0	0	1	3	200	1	100	6	0	3	0	67
HHS20	1	5	17.6667	16.6667	0	5	3	3	2	0.666667	0.333333	10000	4	30	4	3	1.5	0	560	1	0	3	30	2	100	6	0.9	3	2.468	51
HHS24	1	4.2	8.16667	7	0	9	4	6	2	0.333333	0.166667	10000	3	30	4	2	0.5	0	720	0	1	1	100	1	100	6	0.3	3	2.468	35
HHS25	0	1.2	9.83333	2	2	4	3	6	2	0.333333	0.333333	10000	10	6.5	3	1	0	0	0	0	1	1	200	1	100	6	0	3	0	37
HHS26	0	2	0.777778	2.22222	0	9	4	9	2	0.222222	0	6500	30	13.5	3	4	0.5	0	0	0	0	3	0	1	100	6	0	3	0	58
HHS27	1	1.2	5.1	2.4	0	9	3	5	2	0.4	0	5000	20	15	3	7	0.8	0	0	0	0	2	0	1	100	6	0	3	2.468	53
HHS7	0	1	6.5	3.33333	11.6667	12	3	3	2	0.666667	0	5000	11	38	3	4	0.8	1	0	0	1	2	450	1	100	6	0	2	0	35
HHS8	0	0.5	18.2667	0.833333	0	5	3	6	2	0.333333	0.166667	2000	45	6	3	2	0.2	1	0	0	0	2	0	1	100	6	0	2	0	70
HHS9	1	2.5	29.2857	3.57143	22.8571	9	3	7	2	0.285714	0.142857	6000	35	29	3	6	0.7	1	0	0	0	2	0	2	100	6	0.1	2	2.468	60
HHS10	0	12	38.35	30	24.6	6	3	4	2	0.5	0.25	2000	30	7.5	3	3	0.3	1	0	0	1	3	48	1	100	5	0	2	0	54
HHS11	1	4	16.8333	4.44444	11.1111	10	3	9	2	0.222222	0.222222	2000	6	8	4	4	0.7	1	440	0	0	2	0	1	100	5	0.08	1	2.468	70
HHS12	0	1.5	12	3.75	9.5	9	3	4	2	0.5	0.5	10000	20	12	4	3	0.5	1	0	1	1	2	500	1	100	5	0	2	0	50
HHS16	0	3	7.83333	5	0	0	4	6	2	0.333333	0.333333	20000	65	3	4	3	0.3	1	0	0	0	5	0	1	100	5	0	2	0	78
HHS17	0	5	26.5	25	15	6	4	2	2	1	1	15000	50	10.5	5	4	0.2	1	0	0	0	5	0	1	100	5	0	2	0	69
HHS18	1	0.9	3.75	15	7.5	9	3	4	3	0.75	0.5	15000	1	5	4	1	0	1	465	0	1	2	60	2	100	5	0.15	3	2.468	47
HHS21	0	1	14.4571	1.42857	0	5	3	7	2	0.285714	0.285714	6000	8	5	3	3	0.3	1	0	0	1	2	20	1	100	5	0	1	0	56
HHS22	1	5	13	12.5	0	9	3	4	2	0.5	0.5	10000	5	10	4	1	0	0	400	0	1	2	150	1	100	5	0.3	2	2.468	53
HHS23	0	0.5	10.5	1.25	0	9	3	4	1	0.25	0.5	3000	44	5	3	6	0.8	0	0	1	1	2	90	1	100	5	0	2	0	62
HHS28	0	5	19.75	12.5	0	8	4	4	2	0.5	0.5	20000	30	14	3	7	1.5	0	0	0	1	0.5	30	1	100	5	0	3	0	60
HHS29	1	3	23.92	6	0	9	4	5	2	0.4	0	10000	55	6	3	6	0.5	0	220	0	1	1	20	1	100	5	0	2	2.468	65
HHS3	0	1.5	14.6667	2.5	3.33333	9	4	6	2	0.333333	0	10000	40	13	4	3	0.4	0	0	0	1	3	600	1	100	5	0	3	0	63
HHS30	1	1.8	15.25	3	0	12	3	6	2	0.333333	0	5000	40	27	4	6	0.4	0	130	0	1	2	10	1	100	5	0.305	4	2.468	60
HHS4	0	8	18.8333	13.3333	0	6	4	6	2	0.333333	0	25000	20	49	3	3	0.3	0	0	0	1	1	10	1	100	5	0	2	0	52
HHS5	0	2	10.3333	3.33333	0	9	3	6	2	0.333333	0.333333	20000	5	29	3	6	0.6	0	0	0	1	2	10	1	100	5	0	3	0	64
HHS6	0	2	23.5	2.85714	2.85714	9	3	7	1	0.142857	0	300	40	7	3	5	1.2	0	0	0	1	2	200	1	100	5	0	5	0	64
HHS31	1	0.4	20	1.33333	0	5	3	3	1	0.333333	0.666667	10000	3	14	2	1	0	1	110	0	1	1	40	1	80	3	0.7	6	2.468	49
HHS32	1	1.6	11.75	8	0	2	3	2	2	1	1	3000	7	15	4	1	0	1	200	0	0	5	0	2	80	3	0.3	4	2.468	70
HHS33	1	0.8	14.78	19	0	5	3	4	2	0.5	0.5	10000	3	25	1	3	0.5	0	210	0	1	1	60	1	80	3	1.1	1	2.468	55
HHS37	1	2.6	6.4	13	0	6	3	2	2	1	1	10000	5	14	5	2	0.5	0	350	1	1	1.5	21	1	80	3	0.2	3	2.468	47
HHS38	1	1.6	30	3.2	0	9	4	5	1	0.2	0.4	20000	3	16	4	2	0.05	0	350	0	1	2	260	1	80	3	0.2	1	2.468	33
HHS39	1	3	5.7	5	0	9	4	6	1	0.166667	0.166667	10000	5	30	4	4	1	0	360	0	1	1.5	100	2	80	3	0.4	3	2.468	38
HHS43	1	2.5	4	6.25	0	5	4	4	2	0.5	0.25	4500	25	29	3	5	1	0	225	0	1	2	35	1	80	3	0.252	4	2.468	46
HHS44	1	1.5	17.1	3	0	6	4	5	2	0.4	0.4	2000	20	13	4	5	0.5	0	220	0	1	0.5	5	1	80	3	0.13	4	2.468	57
HHS45	1	2.5	4.25	6.25	0	6	3	4	2	0.5	0.5	5000	4	16	4	3	0.03	1	110	0	1	2	35	1	80	3	0.25	2	2.468	43
HHS49	1	3	3	5	0	6	3	6	2	0.333333	0.333333	5000	3	20	3	5	0.5	1	720	0	1	1	10	2	80	3	1.05	2	2.468	48
HHS50	1	4.3	36	21.5	0	6	2	2	1	0.5	0	10000	3	16	3	3	0.05	1	210	1	1	1	2	1	80	3	0.2	5	2.468	53
HHS51	1	15	33.5	37.5	0	9	3	4	2	0.5	0	20000	3	50	3	3	0.8	0	100	0	1	3	400	1	80	3	0.9	2	2.468	33
HHS52	1	2	4.75	5	0	6	4	4	4	1	0	10000	5	15	3	1	0	0	410	0	1	2	100	1	80	3	0	1	2.468	57
HHS55	0	1.7	18.35	10	0	10	3	10	2	0.2	0.2	10000	30	7	3	1	0	0	0	1	0	5	0	1	80	3	0	1	0	59
HHS56	1	2.2	25.6	4.4	0	6	3	5	1	0.2	0	10000	35	22	3	1	0	0	200	0	0	5	0	1	80	3	1.35	4	2.468	60
HHS57	1	1.7	9.8	3.4	0	12	3	5	2	0.4	0.4	10000	8	18	3	1	0	0	60	0	1	2	100	1	80	3	0.5	4	2.468	49
HHS34	0	2	40.75	10	40	5	3	2	2	1	1	10000	55	11	4	5	0.5	0	0	0	0	5	0	1	100	2.5	0	1	0	70
HHS35	0	5	27.85	25	0	9	3	2	2	1	0.5	15000	40	57	4	3	1.5	0	0	1	1	1	100	1	100	2.5	0	4	0	60
HHS36	1	2	9.66667	3.33333	1.66667	6	3	6	2	0.333333	0.166667	5000	38	20	3	3	0.6	0	0	1	1	2	30	2	100	2.5	0	4	2.468	57
HHS40	0	0.48	6.65	2.4	0	0	4	2	2	1	0.5	500	50	6	4	2	0.4	0	0	0	0	5	0	1	100	2.5	0	3	0	74
HHS41	0	2.3	3	11.5	0	6	3	2	2	1	0.5	15000	20	23	4	3	0.4	0	0	0	1	1	40	1	100	2.5	0	2	0	57
HHS42	0	0.6	8.75	3	10	9	4	2	2	1	0.5	15000	25	7	4	3	1	0	0	1	1	1	72	1	100	2.5	0	3	0	55
HHS46	0	1.5	38.5	2.5	0	6	3	6	2	0.333333	0.333333	10000	15	15	3	6	0.8	1	0	0	1	2	200	1	100	2.5	0	3	0	70
HHS47	0	0.2	15	0.2	0	9	3	10	2	0.2	0.2	10000	35	5	4	2	1	0	0	0	0	5	40	2	100	2.5	0	3	0	56
HHS48	0	0.8	8.225	1	0	5	3	8	2	0.25	0.25	3000	46	5.5	3	1	0	0	0	0	0	5	50	1	100	2.5	0	3	0	74
HHS53	0	5	15.8	10	0	6	4	5	2	0.4	0.4	10000	50	50	3	5	0.1	0	0	0	1	1	125	1	100	2.5	0	5	0	68
HHS54	0	0.5	5.25	18	0	5	2	2	2	1	1	10000	50	5	4	1	0	0	0	0	0	4	60	1	100	2.5	0	1	0	80
HHS58	0	0.5	7.33333	0.833333	0	9	3	6	2	0.333333	0	3000	45	7	3	3	0.5	0	0	0	0	4	30	1	100	2.5	0	2	0	65
HHS59	0	0.6	4	7	0	10	3	2	2	1	0	10000	25	6	3	4	0.3	1	0	0	1	2	7	1	100	2.5	0	3	0	60
HHS60	0	1.2	2.3	4	0	2	3	3	3	1	0	7000	40	7	3	4	0.4	0	0	1	1	2	13	1	100	2.5	0	2	0	59
HHS61	1	0.8	35.375	1	3.75	10	3	8	4	0.5	0.25	20000	3	26	4	1	0	0	200	0	1	2	110	1	100	3	0.8	3	2.468	63
HHS67	1	13.8	74.4	27.6	6	6	3	5	2	0.4	0.4	10000	35	45	5	4	0.8	0	0	0	1	0.5	30	1	100	3	10.8	2	2.468	53
HHS73	1	1.5	8.11111	1.66667	0	6	3	9	2	0.222222	0	10000	33	20	3	6	1.5	1	390	0	1	1	30	1	100	3	0.4	1	2.468	61
HHS79	1	1	2.5	5	2.5	6	3	2	2	1	1	3000	21	6.3	2	3	0.1	0	350	0	0	3	30	1	100	3	0.25	3	2.468	69
HHS74	1	1.5	11	3.75	0	0	3	4	1	0.25	0	3000	6	54	3	3	0.05	1	497	1	1	2	287	1	90	3	0.2	2	2.468	50
HHS75	1	1	36.2	14	0	9	3	4	1	0.25	0.25	4000	3	5	3	1	0	0	400	0	1	2	100	1	90	3	0	2	2.468	50
HHS76	1	0.8	24.3333	2.66667	16.6667	6	2	3	2	0.666667	0	10000	32	10	3	4	0.8	0	200	0	1	3	130	1	90	3	0	3	2.468	58
HHS77	0	1	36.6167	1.66667	25	6	3	6	1	0.166667	0.166667	10000	30	10	4	3	0.2	0	0	0	0	3	20	1	90	3	0	1	0	65
HHS78	0	4	26.3333	13.3333	0	6	3	3	2	0.666667	0	7000	30	35	3	7	0.3	1	0	0	1	1	10	1	90	3	0	1	0	54
HHS80	0	1	20.4556	1.11111	0	6	3	9	1	0.111111	0.111111	10000	45	16	3	3	0.5	0	0	0	0	3	20	1	90	3	0	0	0	35
HHS81	0	0.6	3.6	17	0	6	3	4	2	0.5	0.25	3000	37	7.5	3	3	0.5	0	0	0	0	3	35	1	90	3	0	1	0	60
HHS82	0	0.5	4.65	2.5	0	6	3	2	2	1	1	300	35	5	3	2	0.5	0	0	0	0	3	35	2	90	3	0	1	0	67
HHS83	1	9	24.6667	30	0	12	3	3	2	0.666667	0.333333	5000	5	20	2	3	1	0	300	1	1	2	70	1	90	3	0.7	5	2.468	58
HHS84	0	1.5	9.83333	2.5	0	3	3	6	1	0.166667	0.166667	5000	30	14	3	1	0	1	0	0	1	3	25	1	90	3	0	1	0	55
HHS85	1	1.5	6.83333	2.5	0	6	3	6	2	0.333333	0.166667	3000	3	10	3	1	0	0	212	1	1	1	10	1	90	3	0.12	2	2.468	65
HHS86	1	1.5	18.9	3	0	5	3	5	2	0.4	0.4	10000	3	15	4	2	1.5	1	400	0	0	3	0	1	90	3	0	0	2.468	76
HHS87	0	4.5	31.6667	15	0	8	3	3	2	0.666667	0	10000	29	21	3	2	1.5	1	0	0	1	2	10	1	90	3	0	1	0	58
HHS88	1	1	16.6	2	0	9	4	5	2	0.4	0.2	10000	6	12	3	1	0	0	250	0	1	3	30	2	90	3	0	3	2.468	49
HHS89	1	0.6	2.25	3	6.5	9	3	2	2	1	0	10000	3	12	4	1	0	0	500	0	1	1	500	1	90	3	0.2	4	2.468	64
HHS90	1	0.7	0.166667	1.16667	0	9	3	6	1	0.166667	0.333333	7000	19	16.4	3	6	0.5	0	0	0	1	3	45	1	90	3	0	3	2.468	48
HHS62	1	1	11.6	19	0	5	2	5	2	0.4	0.4	4000	7	9	4	1	0	1	150	1	0	3	0	1	100	4	0.46	4	2.468	60
HHS63	1	7	33.5	35	0	9	4	2	2	1	1	10000	5	17	4	1	0	0	100	1	0	3	0	1	100	4	0.38	5	2.468	66
HHS64	0	1	6.66667	8	0	9	3	3	2	0.666667	0.666667	15000	30	9	4	7	0.5	1	0	1	0	3	0	1	100	4	0	2	0	60
HHS65	1	3	13.2	15	0	9	4	2	2	1	1	3000	4	13	3	2	0.3	0	500	1	0	2	0	1	100	4	0.2	1	2.468	67
HHS66	1	1.3	6	2.6	0	12	3	5	2	0.4	0.4	10000	3	33	4	1	0	0	820	1	1	3	308	1	100	4	0.3	0	2.468	35
HHS68	1	4.8	3.16667	8	0	6	5	6	3	0.5	0.333333	15000	3	13	4	1	0	0	500	1	1	1.5	50	1	100	4	0.5	2	2.468	56
HHS69	1	6.4	40.7	16	0	6	5	4	2	0.5	0.25	8000	3	15	4	1	0	0	400	1	1	1	35	1	100	4	0.5	2	2.468	51
HHS70	1	6.8	44.3333	22.6667	10	9	5	3	2	0.666667	0.333333	15000	3	15	4	1	0	0	500	1	1	1.5	150	1	100	4	0.5	2	2.468	50
HHS71	1	6.5	32.5	16.25	0	9	5	4	1	0.25	0.25	20000	3	17	4	1	0	1	510	1	1	1.5	300	1	100	4	0.4	2	2.468	56
HHS72	0	3.2	34.6	6.4	0	9	4	5	2	0.4	0.4	15000	42	7	4	2	0.5	0	0	0	1	2	0	1	100	4	0	2	0	70
HHS103	0	3	8.86667	10	4	9	4	3	1	0.333333	0.333333	4000	20	30	2	2	0.5	0	0	1	1	1	140	1	100	4	0	3	0	43
HHS104	1	2	4.71429	2.85714	4.28571	7	4	7	2	0.285714	0.285714	4000	3	16	3	2	0.5	1	400	0	1	1	20	1	100	4	0.45	3	2.468	65
HHS105	1	1.5	32.6667	5	0	6	4	3	1	0.333333	0.666667	10000	3	44	3	3	1.5	1	612	1	1	0.5	40	2	100	4	0.77	0	2.468	52
HHS109	1	8	34	26.6667	0	5	4	3	2	0.666667	0.666667	15000	3	40	4	2	0.5	0	520	1	0	2	30	1	100	4	0.3	5	2.468	64
HHS110	1	1.5	4.6	3	0	9	5	5	1	0.2	0.4	10000	3	10	3	2	0.05	0	100	0	0	3	78	1	100	4	0.15	3	2.468	50
HHS111	0	3.5	4.5	7	6	9	5	5	2	0.4	0.2	20000	17	30	2	7	0.8	0	0	0	1	4	100	1	100	4	0	2	0	42
HHS115	1	5	27.25	12.5	0	9	5	4	1	0.25	0	10000	30	40	4	5	1	0	260	0	1	1	79	1	100	4	0.25	0	2.468	48
HHS116	0	2.5	10.5333	4.16667	0	7	4	6	2	0.333333	0	5000	30	21	4	2	0.5	0	0	1	0	3	0	2	100	4	0	2	0	58
HHS117	0	3	12.35	5	0	8	5	6	2	0.333333	0	10000	4	19	3	4	0.8	0	0	0	1	0.5	30	1	100	4	0	0	0	60
HHS91	0	10	65.3	20	4.8	12	5	5	2	0.4	0.4	15000	34	40	5	2	0.7	0	0	0	1	1.5	100	1	100	4	0	4	0	58
HHS92	1	15	30.75	15	0	9	5	10	3	0.3	0.2	20000	4	75	5	3	0.5	0	350	1	1	2	150	1	100	4	0.4	3	2.468	34
HHS93	0	1.2	21.8	17	16.8	9	5	5	2	0.4	0.4	12000	35	10	3	4	0.8	0	0	0	1	1	40	1	100	4	0	2	0	60
HHS97	1	13	18.5	21.6667	4.16667	12	5	6	3	0.5	0.333333	15000	8	70	3	5	1.5	0	350	1	1	2	422	1	100	4	0.22	4	2.468	40
HHS98	0	1.5	3	3.75	0	6	4	4	1	0.25	0.25	2000	10	14	4	2	0.8	0	0	1	1	0.5	20	1	100	4	0	3	0	55
HHS99	0	3	15.5	3	0	6	2	10	2	0.2	0.1	8000	25	19	3	4	0.5	0	0	0	0	3	0	1	100	4	0	4	0	64
HHS100	1	1.5	13.5	3.75	0	7	4	4	2	0.5	0	11000	4	10	4	1	0	1	250	0	1	2	50	1	100	2	0.12	3	2.468	52
HHS101	0	3	40.8	6	0	9	4	5	2	0.4	0	7000	4	30	3	2	0.5	0	0	0	1	1	20	1	100	2	0	3	0	59
HHS102	1	2	6	10	0	9	5	2	2	1	0	4000	3	10	3	5	0.8	0	500	0	1	1	10	2	100	2	0.26	3	2.468	63
HHS106	1	2.6	29.6	5.2	8	5	5	5	2	0.4	0.4	5000	40	20	3	1	0	0	150	0	0	3	0	1	100	2	7.24	0	2.468	59
HHS107	1	2	22.5	20	5	6	5	6	2	0.333333	0.333333	5000	6	25	5	4	1.5	1	100	0	1	2	50	1	100	2	10.5	6	2.468	63
HHS108	1	1	33.3333	1.11111	0	0	5	9	1	0.111111	0.222222	8000	40	17	4	3	0.8	0	0	0	1	1	20	1	100	2	0.05	2	2.468	62
HHS112	0	2.8	7.66667	9.33333	0	6	4	3	2	0.666667	0.666667	4000	25	19	2	1	0	0	0	0	1	4	90	1	100	2	0	2	0	47
HHS113	1	3	2.16667	26	0	9	5	6	2	0.333333	0.333333	7000	3	12	4	2	0.5	0	300	0	1	4	45	1	100	2	0.27	2	2.468	38
HHS114	1	1.5	4.7	3.75	0	6	5	4	2	0.5	0.5	5000	26	30	3	5	0.8	0	600	0	1	3	30	1	100	2	2.21	2	2.468	51
HHS118	1	1	2.25	2.5	0	4	5	4	2	0.5	0	5000	4	23	3	3	0.05	0	400	0	1	1	15	2	100	2	0.24	2	2.468	52
HHS119	1	3	4.92857	4.28571	1.14286	6	5	7	2	0.285714	0.285714	8000	20	31	3	4	0.8	1	0	1	1	3	45	1	100	2	0	1	2.468	50
HHS120	1	1.5	14.4167	2.5	0	9	4	6	1	0.166667	0	10000	30	18	4	1	0	0	100	1	0	2	0	1	100	2	0.4	1	2.468	56
HHS94	1	7	47.5	17.5	5	9	5	4	2	0.5	0.25	20000	30	45	5	1	0	0	325	1	1	2	400	1	100	2	0.7	4	2.468	54
HHS95	0	2.4	41.375	3	0	6	5	8	2	0.25	0.125	15000	35	6	5	3	0.08	1	0	1	1	0.5	20	1	100	2	0	1	0	56
HHS96	1	4.1	20.5	10.25	1.25	6	5	4	2	0.5	0.5	12000	30	25	5	1	0	1	350	1	1	1	18	1	100	2	0.45	4	2.468	54
JLS1	1	1.5	18.75	1.875	3.75	6	3	8	1	0.125	0.25	10000	3	30	3	1	0	0	410	1	1	4	400	1	80	5	0	4	2.468	71
JLS13	1	3	21.3333	5	0	5	4	6	2	0.333333	0.333333	10000	2	7.5	5	1	0	0	240	0	0	2	0	1	80	5	0.18	1	2.468	60
JLS14	1	11	22.8571	15.7143	17.7143	5	5	7	2	0.285714	0	4000	30	29	3	4	0.8	1	60	0	1	0.5	232	1	80	5	0.4	0	2.468	51
JLS15	1	1.5	3.5	27	0	0	2	4	2	0.5	0.5	10000	3	33	3	3	0.4	1	660	0	0	2	55	1	80	5	0.3	0	2.468	52
JLS19	1	10	23.6	20	0	9	5	5	2	0.4	0	8000	5	20	4	2	0.8	0	790	1	1	1	15	1	80	5	2.2	3	2.468	59
JLS2	1	8	39	40	0	9	4	2	2	1	1	8000	3	38	3	3	0.75	0	746	1	1	2	200	2	80	5	0	2	2.468	60
JLS20	1	1	19.1667	25	0	12	5	6	2	0.333333	0	10000	40	46	4	3	0.5	0	970	0	1	1	30	1	80	5	0.7	0	2.468	62
JLS21	1	4	14.1667	6.66667	0	2	4	6	2	0.333333	0.333333	10000	4	58	4	2	0.8	0	220	0	1	1	200	1	80	5	0.3	1	2.468	63
JLS25	1	4.8	5.25	8	0	9	5	6	2	0.333333	0	10000	5	30	3	1	0	0	630	0	1	0.5	5	1	80	5	0.08	1	2.468	58
JLS26	1	3	32.6333	5	33.3333	9	5	6	2	0.333333	0	5000	5	20	4	1	0	0	80	0	1	0.5	24	1	80	5	0.24	0	2.468	60
JLS27	1	0.6	0.5	20	0	6	3	2	2	1	0	8000	55	21	3	3	0.5	1	220	0	0	2	35	1	80	5	0.35	0	2.468	67
JLS3	0	1.3	1.5	3.25	0	9	4	4	1	0.25	0.5	10000	20	10	3	1	0	0	0	0	1	2	300	1	80	5	0	1	0	46
JLS7	1	8.9	15	17.8	0	9	5	5	2	0.4	0.4	15000	6	70	5	2	0.5	1	565	0	1	2	150	1	80	5	0.2	3	2.468	47
JLS8	1	4.8	19.5	8	0	1	5	6	1	0.166667	0.333333	5000	5	40	5	2	0.1	0	770	0	1	2	50	1	80	5	0.9	0	2.468	45
JLS9	1	8.4	18.5	21	0	6	5	4	2	0.5	0.75	8000	35	40	4	2	0.5	1	495	0	1	1.5	30	2	80	5	0	3	2.468	58
JLS10	1	4.3	6.83333	7.16667	5	12	5	6	2	0.333333	0.666667	15000	12	28	5	1	0	0	820	1	1	2	120	1	100	10	0.2	3	2.468	61
JLS11	1	2	21.8333	3.33333	13.3333	12	5	6	1	0.166667	0.833333	12000	4	8	5	1	0	0	130	0	1	2	170	1	100	10	0.2	4	2.468	60
JLS12	1	3.7	7.4	7.4	6	12	5	5	2	0.4	0.4	10000	7	30	5	4	0.5	1	665	0	1	1.5	130	1	100	10	0.4	0	2.468	57
JLS16	1	4	57.1667	20	58.3333	5	5	6	2	0.333333	0.333333	5000	4	30	5	1	0	0	100	0	1	2	20	1	100	10	7	3	2.468	52
JLS17	1	3	15.6667	10	10	9	5	3	2	0.666667	0	4000	2	20	3	1	0	0	133	0	1	1	80	1	100	10	0	4	2.468	50
JLS18	1	6.3	16.5	31.5	0	9	5	2	2	1	0	18000	3	50	1	1	0	1	60	0	1	1	300	2	100	10	0.4	2	2.468	61
JLS22	1	5	23.6	10	0	5	4	5	2	0.4	0	8000	3	46	3	3	1	0	870	0	0	3	20	1	100	10	0.25	3	2.468	57
JLS23	1	2.5	15.05	20	0	4	4	6	2	0.333333	0	7000	6	20	3	5	1	0	570	0	0	2	50	1	100	10	0.3	2	2.468	62
JLS24	1	2.5	12	4.16667	0	6	3	6	2	0.333333	0.333333	8000	6	70	3	1	0	0	350	1	1	2	199	1	100	10	0	3	2.468	65
JLS28	1	0.1	7.5	31	0	5	3	6	2	0.333333	0	10000	5	10	3	1	0	1	316.7	0	0	1	96	1	100	10	0	0	2.468	55
JLS29	1	1	1.13333	1.66667	0	6	5	6	2	0.333333	0.333333	8000	40	16	5	1	0	0	300	0	1	1	5	1	100	10	0.24	0	2.468	65
JLS30	1	0.5	23.05	31	0	9	3	4	1	0.25	0	8000	5	10	4	3	0.5	1	350	0	1	2	70	1	100	10	0	1	2.468	63
JLS4	1	1.5	8.5	7.5	0	9	5	2	2	1	1	4000	5	40	4	3	0.5	0	100	0	1	3	35	1	100	10	0.4	0	2.468	58
JLS5	0	5	31.6667	16.6667	0	0	5	3	2	0.666667	0	4000	4	20	3	3	0.5	0	0	0	1	1	20	1	100	10	0	0	0	52
JLS6	1	2	35	2.85714	42.8571	6	5	7	2	0.285714	0.142857	10000	3	15	4	2	1	0	120	0	1	2	406	2	100	10	0	6	2.468	58
JLS31	1	1.5	2.5	7.5	0	6	3	2	2	1	0.5	2000	5	28	3	1	0	1	756	0	0	2	30	1	100	8	0	4	2.468	58
JLS32	1	0.7	6.33333	2.33333	10	9	5	3	2	0.666667	0.333333	10000	5	10	3	1	0	0	210	0	1	4	100	1	100	8	0	0	2.468	51
JLS33	1	3.5	46.3333	11.6667	0	6	5	3	1	0.333333	0.666667	4000	5	25	3	2	1	1	290	0	1	4	15	1	100	8	0.2	5	2.468	61
JLS37	1	8	26.4	16	17.2	12	5	5	2	0.4	0.2	20000	7	40	5	1	0	0	350	1	1	3	420	1	100	8	0	1	2.468	57
JLS38	1	0.2	4	0.5	0	9	4	4	2	0.5	0.5	20000	6	8	5	1	0	0	220	0	1	1	20	1	100	8	0	1	2.468	58
JLS39	1	0.7	16.5833	1.16667	0	9	4	6	2	0.333333	0.333333	15000	3	25	5	2	0.5	0	635	0	1	1	40	2	100	8	0.2	0	2.468	60
JLS43	1	9	18.6	18	4	9	5	5	2	0.4	0.4	10000	6	37	4	2	0.5	0	60	1	1	3	150	1	100	8	0.3	2	2.468	49
JLS44	1	0.9	8.42857	1.28571	2.85714	12	5	7	2	0.285714	0	15000	4	17	4	1	0	0	70	0	1	3	50	1	100	8	0.25	2	2.468	60
JLS45	1	4	59	6.66667	66.6667	12	5	6	2	0.333333	0	20000	8	40	4	1	0	0	190	0	1	4	285	1	100	8	0	2	2.468	59
JLS46	1	6.5	17.6667	10.8333	0	9	5	6	2	0.333333	0	15000	6	50	2	2	0.2	0	200	1	1	3	112	1	100	8	0	3	2.468	59
JLS52	1	3.5	15.5	17.5	0	9	3	2	1	0.5	1	10000	4	15	1	1	0	0	170	0	1	0.5	20	1	100	8	0	0	2.468	64
JLS53	1	2.5	18.3333	2.77778	22.2222	6	5	9	2	0.222222	0	10000	5	27	3	2	0.3	0	160	0	1	1	20	2	100	8	0.2	0	2.468	64
JLS54	1	7	21.2667	23.3333	0	10	5	3	3	1	0.333333	15000	5	49	4	1	0	0	850	1	1	3	20	1	100	8	0	0	2.468	52
JLS55	1	2.8	29.3333	4.66667	0	9	4	6	2	0.333333	0	15000	4	20	3	2	0.3	1	420	0	1	2	300	1	100	8	0.4	3	2.468	58
JLS56	1	1.7	8.625	4.25	0	8	5	4	2	0.5	0	10000	8	36	3	1	0	0	670	0	1	0.5	100	1	100	8	0.88	1	2.468	51
JLS57	1	0.9	0.175	27	0	9	4	4	1	0.25	0.25	10000	4	40	4	2	1	1	746	0	1	0.5	5	1	100	8	0	1	2.468	42
JLS34	1	1.5	21.8333	2.5	0	9	3	6	1	0.166667	0.333333	5000	3	18	3	1	0	0	370	0	0	2	50	1	100	12	0.2	1	2.468	65
JLS35	1	1	8.5	20	0	6	3	2	2	1	1	3000	3	40	3	3	0.8	1	780	1	0	2	27	1	100	12	0.03	0	2.468	57
JLS36	1	6	15.3	6	0	6	4	10	2	0.2	0.2	12000	6	26	3	1	0	0	60	0	1	3	10	1	100	12	0.3	3	2.468	57
JLS40	1	0.3	20	0.75	0.25	6	5	4	1	0.25	0.5	4000	3	13	3	1	0	0	230	0	0	2	0	1	100	12	0.35	2	2.468	69
JLS41	0	2	17.3	3.33333	0	9	4	6	2	0.333333	0.333333	5000	30	30	4	1	0	0	0	0	1	1	25	2	100	12	0	0	0	70
JLS42	1	3.3	25.6667	11	6	9	5	3	2	0.666667	0.666667	12000	35	54	4	2	0.8	0	110	1	1	2	213	1	100	12	0.46	3	2.468	60
JLS47	1	1	8.25	15	0	5	3	4	2	0.5	0	20000	3	19	3	1	0	0	475	0	0	2	51	1	100	12	0.23	0	2.468	58
JLS48	1	2	5.8	4	0	6	4	5	2	0.4	0	8000	4	20	3	2	1	0	390	0	0	2	42	1	100	12	0.25	3	2.468	61
JLS49	1	1	30.3333	1.66667	0	5	5	6	2	0.333333	0	5000	4	30	5	1	0	0	480	0	1	2	10	1	100	12	1.3	2	2.468	55
JLS50	1	2.3	22.5	3.83333	0	9	4	6	2	0.333333	0	10000	30	24	4	1	0	0	740	0	0	2	20	1	100	12	0	0	2.468	57
JLS51	1	2.5	7.33333	4.16667	8.33333	6	5	6	2	0.333333	0.166667	6000	4	10.8	5	2	0.8	0	160	0	1	3	717	2	100	12	0.1	3	2.468	41
JLS58	1	3	15	6	0	9	5	5	2	0.4	0	5000	3	14	4	2	0.1	0	370	0	1	1	8	1	100	12	0.15	0	2.468	55
JLS59	1	1	17.1	5	0	5	3	2	1	0.5	0	5000	5	15.6	3	1	0	0	580	0	0	3	34	1	100	12	0.22	3	2.468	50
JLS60	1	1	29.5833	1.66667	33	12	5	6	2	0.333333	0.333333	4000	2	5	4	2	1.5	0	70	0	0	3	53	1	100	12	0.3	0	2.468	73
JLS61	0	0.4	0.6	0.8	0	6	4	5	2	0.4	0.2	7000	7	5	3	3	1	0	0	0	1	3	100	1	100	3	0	0	0	53
JLS62	1	1	4	2.5	0	9	5	4	2	0.5	0.5	7000	4	10	4	1	0	1	260	0	1	3	50	1	100	3	0	3	2.468	43
JLS63	1	1.6	36.8	9	36	6	3	5	2	0.4	0.4	3000	40	24	3	1	0	0	660	0	1	1	10	1	100	3	0	0	2.468	63
JLS67	1	3.8	10.5714	5.42857	17.1429	9	5	7	4	0.571429	0.285714	32000	5	20	5	2	1.2	0	560	1	1	1.5	140	1	100	3	0.2	3	2.468	43
JLS72	1	1.5	14.45	3.75	0	6	3	4	2	0.5	0.5	12000	4	22	5	4	1.5	0	370	0	1	3	0	1	100	3	0.05	3	2.468	68
JLS73	0	1.3	19.2	8	4.2	9	5	5	2	0.4	0	8000	35	23	4	6	1	1	781	0	1	1	130	2	100	3	0.8	3	0	54
JLS74	1	11	25.75	27.5	2.5	9	5	4	2	0.5	0.25	4000	30	83	5	3	0.1	0	375	1	1	2	30	1	100	3	1.7	3	2.468	54
JLS75	1	0.5	18	14	0	5	2	6	2	0.333333	0	5000	30	18	1	3	1	0	210	0	1	0.5	20	1	100	3	0.07	0	2.468	60
JLS79	1	3.5	1.66667	5.83333	3.33333	9	5	6	4	0.666667	0.333333	10000	5	60	3	4	1.5	1	538	1	1	2	824	1	100	3	0	4	2.468	46
JLS80	1	3.3	3.2	6.6	0	6	5	5	1	0.2	0.2	10000	3	26	3	1	0	0	660	0	1	2	50	1	100	3	0	1	2.468	48
JLS81	1	1.1	1.75	2.75	0	6	5	4	2	0.5	0	10000	4	50	3	5	1.5	1	608	0	1	2	100	2	100	3	0.75	1	2.468	45
JLS82	1	11	18	11	0	12	4	10	2	0.2	0	10000	4	110	3	4	0.3	1	0	0	0	3	33	1	100	3	31	1	2.468	63
JLS85	1	0.3	17.8	0.6	0	9	3	5	2	0.4	0	2000	3	10	3	1	0	0	360	0	1	3	6	1	100	3	0	0	2.468	60
JLS89	1	1.5	7.15	1.5	0	8	3	10	2	0.2	0.2	10000	3	14	4	2	0.6	1	460	0	0	3	68	1	100	3	0	1	2.468	65
JLS90	1	0.95	7.7	1.9	0	9	5	5	2	0.4	0	10000	3	29	4	1	0	0	510	0	1	0.5	14	1	100	3	0.07	1	2.468	60
JLS64	0	1.3	25.5455	1.18182	4.54545	9	5	11	1	0.0909091	0.0909091	7000	10	14	3	3	0.5	0	0	1	1	1	23	1	100	2.5	0	3	0	58
JLS65	1	1	22.3333	1.66667	0	12	4	6	2	0.333333	0.166667	5000	25	18	3	4	0.5	1	0	0	1	1	200	1	100	2.5	0	4	2.468	56
JLS66	0	2.5	46.125	3.125	52.5	9	5	8	2	0.25	0.125	10000	15	16	3	4	1.5	0	0	1	1	2	550	2	100	2.5	0	5	0	49
JLS68	0	1.2	16.8333	2	0	4	4	6	2	0.333333	0.333333	5000	35	20	4	3	0.8	0	0	0	1	3	0	1	100	2.5	0	2	0	67
JLS69	1	0.3	1.33333	1	0	6	3	3	2	0.666667	0.666667	5000	40	6	4	1	0	0	0	0	1	0.5	25	1	100	2.5	0	0	2.468	67
JLS70	1	2	5	14	0	9	5	3	2	0.666667	0.333333	25000	30	80	5	1	0	1	615	1	1	2	300	1	100	2.5	0.2	0	2.468	56
JLS71	0	0.4	17.425	0.5	0	9	5	8	2	0.25	0.25	10000	20	10	4	1	0	0	0	0	1	1.5	80	2	100	2.5	0	0	0	54
JLS76	1	0.5	1	1.66667	0	0	3	3	3	1	0.666667	10000	2	10	3	3	1	0	560	0	0	3	0	1	100	2.5	0.2	0	2.468	65
JLS77	0	0.6	41.6667	1	50	5	4	6	2	0.333333	0.333333	10000	60	17	4	3	0.3	0	0	0	0	3	0	1	100	2.5	0	0	0	74
JLS78	1	6	27.75	7.5	0	3	4	8	2	0.25	0.25	10000	3	23	4	2	0.2	0	310	0	0	4	0	1	100	2.5	0.3	0	2.468	67
JLS83	1	2.6	0.333333	8.66667	0	9	5	3	2	0.666667	0	10000	6	45	3	6	1	0	470	1	1	4	455	1	100	2.5	0	3	2.468	45
JLS84	1	1.5	5.875	1.875	3.375	6	5	8	3	0.375	0.25	15000	5	12	3	1	0	0	380	1	1	3	356	1	100	2.5	0	6	2.468	50
JLS86	1	0.22	16.5333	0.366667	0	3	4	6	2	0.333333	0.333333	1000	10	10	4	4	0.5	0	210	0	0	2	55	1	100	2.5	0	2	2.468	70
JLS87	1	1.5	13.1667	2.5	16.6667	10	5	6	1	0.166667	0.166667	6000	30	20	4	1	0	0	160	0	0	2	66	2	100	2.5	0	2	2.468	65
JLS88	1	0.32	1.46667	1.06667	0	4	5	3	2	0.666667	0	2000	30	18	4	3	0.5	0	0	0	1	0.5	90	1	100	2.5	0	1	2.468	49
JLS100	1	1.2	7	1.71429	0	6	3	7	2	0.285714	0.142857	7000	5	21	3	4	1.5	1	470	0	0	4	89	1	100	6	0	3	2.468	55
JLS101	0	0.5	10.8	1	0	9	5	5	2	0.4	0.4	5000	40	27	3	6	1.5	0	0	0	0	4	63	1	100	6	0	3	0	40
JLS102	0	2	22.4	30	2	9	5	10	2	0.2	0.1	8000	40	65	3	3	1	0	0	0	0	5	49	1	100	6	0	2	0	63
JLS103	1	1.9	19.2	1.9	0	3	5	10	2	0.2	0.2	20000	40	25	2	7	0.3	0	900	0	0	2	0	1	100	6	0.2	0	2.468	57
JLS104	1	0.85	0.25	4.25	0	12	3	2	2	1	0.5	10000	35	13	1	3	0.5	0	0	0	0	2	43	1	100	6	0	0	2.468	57
JLS105	1	1.5	0.2	3	0	6	5	5	2	0.4	0	3000	2	20	1	3	1	0	480	0	1	0.5	126	2	100	6	0	3	2.468	50
JLS109	0	1.4	28.75	3.5	0	9	5	4	2	0.5	0.25	8000	25	20	3	7	1	0	0	0	1	1	100	1	100	6	0	0	0	53
JLS110	1	1.6	23.7667	5.33333	0	6	5	3	2	0.666667	0.666667	8000	20	16	3	5	1.5	0	410	0	1	2	80	1	100	6	0	1	2.468	54
JLS111	1	0.1	22.8333	20	6.66667	9	4	3	2	0.666667	0.333333	8000	25	8	2	4	0.5	0	230	0	1	1	40	1	100	6	0	0	2.468	49
JLS115	1	3	24.625	7.5	12.5	8	5	4	1	0.25	0.25	5000	6	30	4	4	1	0	200	0	1	1	80	1	100	6	0.6	2	2.468	47
JLS116	0	1.5	2.7	2.5	0	9	3	6	2	0.333333	0	1000	40	10	3	5	1	0	0	0	1	3	10	1	100	6	0	3	0	63
JLS117	0	0.6	3.5	1	0	5	5	6	2	0.333333	0	20000	3	15	4	3	0.5	0	0	0	1	2	40	2	100	6	0	0	0	55
JLS119	1	1.5	16.45	1.875	0	6	2	8	2	0.25	0	10000	3	8	3	3	1	1	490	0	0	5	65	1	100	6	0	2	2.468	62
JLS91	1	1.9	2.125	2.375	0	9	5	8	2	0.25	0.25	5000	35	32	3	3	1.5	0	0	0	1	1	88	1	100	6	0	2	2.468	60
JLS92	1	0.22	8.36667	0.366667	6.66667	0	2	6	1	0.166667	0.333333	3000	5	9	3	6	1.5	1	400	0	0	2	66	1	100	6	0	0	2.468	78
JLS93	0	0.35	4.1	0.7	0	3	4	5	2	0.4	0.2	3000	45	5.6	3	3	0.5	0	0	0	0	2	41	1	100	6	0	0	0	74
JLS106	1	1	36.2	2	40	5	4	5	2	0.4	0	5000	5	4	4	1	0	0	150	0	0	2	0	1	90	5	0	0	2.468	66
JLS107	1	0.4	6.16667	0.666667	0	4	4	6	2	0.333333	0	5000	30	12	5	7	0.5	0	80	0	0	2	0	1	90	5	0.72	0	2.468	68
JLS108	1	1.5	6.6	2.5	16.6667	1	5	6	2	0.333333	0	15000	6	16	5	1	0	0	180	0	1	1	80	1	90	5	0.2	0	2.468	46
JLS112	1	0.15	2.91	0.15	0	12	5	10	2	0.2	0.1	10000	35	12	2	5	0.5	0	140	0	1	1	40	1	90	5	0.4	0	2.468	62
JLS113	1	1.5	5.66667	2.5	0	9	4	6	2	0.333333	0.166667	10000	35	25	3	3	0.5	0	220	0	0	2	0	2	90	5	30.15	3	2.468	60
JLS114	1	0.4	12.425	1	0	3	5	4	2	0.5	0.25	10000	3	20	4	1	0	1	160	0	1	1	30	1	90	5	0	2	2.468	55
JLS118	1	1.5	5.5	2.5	0	6	3	6	1	0.166667	0	5000	3	14	4	1	0	0	80	0	1	2	30	1	90	5	0.3	2	2.468	58
JLS120	1	1.2	34	4	0	4	3	3	2	0.666667	0	10000	40	29	4	5	1.5	1	80	0	1	1	35	1	90	5	0.2	0	2.468	57
JLS94	0	3.1	12.8333	5.16667	0	9	5	6	2	0.333333	0.166667	7000	30	26	3	3	1.5	0	0	0	1	2	25	1	90	5	0	0	0	57
JLS95	1	2.2	4.6	4.4	0	6	5	5	2	0.4	0.2	5000	5	18	4	3	1	0	60	0	0	2	18	1	90	5	0.47	3	2.468	59
JLS96	1	1.8	15	1.8	0	6	4	10	2	0.2	0.1	4000	43	50	3	4	0.5	0	460	0	1	4	29	1	90	5	1.15	0	2.468	69
JLS97	1	0.68	8.96	1.36	0	6	3	5	1	0.2	0	6000	4	10	3	4	1	0	220	0	0	5	40	1	90	5	0.78	2	2.468	63
JLS98	1	1	14.75	24	0	6	3	4	1	0.25	0.5	5000	4	27	3	1	0	1	180	0	0	5	78	1	90	5	0	3	2.468	38
JLS99	1	1.5	12.8	15	0	9	5	5	2	0.4	0	3000	4	32	3	3	0.5	0	390	0	0	4	89	2	90	5	0	0	2.468	60
SSS10	1	19	42.25	47.5	0	9	5	4	2	0.5	0	10000	25	20	3	3	1	0	586	1	1	2	100	1	100	3	7	6	2.468	53
SSS11	0	2.6	10	8.66667	0	6	3	3	2	0.666667	0	4000	5	40	3	7	0.05	0	0	0	0	3	66	1	100	3	0	5	0	51
SSS12	1	7.7	27.25	19.25	0	6	5	4	2	0.5	0	5000	6	32	3	2	0.2	0	870	1	1	2	30	1	100	3	0.15	6	2.468	52
SSS13	1	2.8	28	9.33333	0	8	5	3	2	0.666667	0.333333	20000	5	60	4	3	0.8	0	220	1	0	2	0	2	100	3	0.7	2	2.468	63
SSS18	1	8	24	16	1.6	9	5	5	2	0.4	0.2	15000	25	60	3	6	0.5	0	880	1	1	0.5	40	1	100	3	0.3	3	2.468	56
SSS19	1	1	9.9	1.66667	0	5	4	6	2	0.333333	0	7000	2	15	3	1	0	0	230	0	1	2	10	1	100	3	0.24	5	2.468	60
SSS20	1	4.6	41	9.2	24	4	5	5	1	0.2	0	7000	4	40	3	4	1.5	0	224	1	1	1	20	1	100	3	0.4	3	2.468	57
SSS24	1	1	17.6667	1.66667	0	0	3	6	2	0.333333	0	10000	40	24	3	7	1	0	0	0	0	2	0	1	100	3	0	2	2.468	64
SSS27	0	1.05	9.1	2.1	0	9	4	5	2	0.4	0.2	7000	30	13	3	5	1.5	0	0	0	0	2	54	1	100	3	0	2	0	65
SSS29	0	1.77	15.5875	2.2125	2.875	12	5	8	2	0.25	0.125	7000	15	28	3	6	1.5	0	0	0	1	2	30	2	100	3	0	0	0	59
SSS30	1	2.44	8.56667	4.06667	9.16667	9	5	6	1	0.166667	0.166667	5000	5	14	3	3	1.5	1	200	1	0	2	55	1	100	3	0	0	2.468	70
SSS4	1	3	20	10	0	9	5	3	2	0.666667	0	8000	30	29	4	6	1	0	70	1	1	2	30	1	100	3	0.1	2	2.468	53
SSS5	1	6	13.4429	8.57143	5.71429	9	5	7	2	0.285714	0	20000	8	73	4	3	1.5	0	967	1	0	1	83	1	100	3	0.18	2	2.468	58
SSS6	0	1	9.01667	1.66667	0	6	3	6	2	0.333333	0	5000	4	20	3	5	0.5	0	0	0	1	1	6	1	100	3	0	2	0	60
SSS9	0	1.3	2	6.5	0	6	3	2	2	1	0	2000	30	27	3	5	0.2	0	0	0	0	3	42	1	100	3	0	5	0	62
SSS1	0	0.2	0.833333	0.333333	8.33333	6	4	6	2	0.333333	0.333333	10000	45	5	3	1	0	0	0	0	1	0.5	400	1	100	5	0	4	0	51
SSS14	1	0.435	11.8983	15	18	6	3	6	2	0.333333	0.333333	10000	3	13	4	2	0.05	0	610	0	0	2	0	1	100	5	0.09	0	2.468	66
SSS15	0	2.2	18.3333	3.66667	4.66667	9	5	6	2	0.333333	0.333333	10000	30	20	3	6	0.5	0	0	0	1	1.5	80	2	100	5	0	3	0	61
SSS16	1	9.6	16	19.2	12.8	8	5	5	2	0.4	0.2	25000	2	46	3	6	1	1	130	1	1	2	811	1	100	5	12	0	2.468	47
SSS17	1	8.95	22.4167	14.9167	0	8	3	6	2	0.333333	0	15000	2	43	3	6	1	1	110	0	1	2	20	1	100	5	0.26	4	2.468	58
SSS2	1	13	32.125	32.5	10	6	5	4	2	0.5	0.25	30000	30	66	4	3	0.5	0	30	1	1	1	60	1	100	5	20	2	2.468	53
SSS21	1	10.9	23	21.8	10	7	5	5	2	0.4	0	10000	3	10	4	3	0.5	1	240	0	1	2	80	1	100	5	0	0	2.468	56
SSS22	0	1	16.5	5	25	9	5	2	2	1	0	10000	40	17	3	3	1	0	0	0	1	2	80	1	100	5	0	3	0	65
SSS23	1	17.5	12.6	58.3333	0	3	5	3	2	0.666667	0.333333	10000	7	60	4	2	1	1	260	1	1	1	200	1	100	5	1.7	0	2.468	53
SSS25	1	4.15	13.5833	6.91667	0	6	5	6	2	0.333333	0.166667	7000	4	25	3	7	1.5	0	243	0	1	4	80	1	100	5	0	3	2.468	54
SSS26	1	0.51	8.82	1.02	0	6	3	5	2	0.4	0.4	6000	3	13	4	5	1	0	340	0	0	2	60	2	100	5	0.26	3	2.468	55
SSS28	1	2.05	6.25	10.25	0	12	4	2	2	1	1	2000	3	28	4	3	1.5	0	260	0	1	4	100	1	100	5	0.07	3	2.468	60
SSS3	1	1.6	2.23333	5.33333	0	7	5	3	2	0.666667	0	8000	2	10	4	3	0.6	0	80	0	1	1	15	1	100	5	0.3	1	2.468	53
SSS7	1	0.6	17	0.857143	0	9	4	7	2	0.285714	0	5000	3	12	3	4	0.2	0	200	0	1	2	12	1	100	5	0.26	3	2.468	58
SSS8	1	7.3	24.6667	12.1667	16.6667	6	5	6	1	0.166667	0.333333	20000	3	35	3	2	0.1	0	100	0	1	2	30	1	100	5	0.26	4	2.468	59
SSS64	0	1.5	0.416667	2.5	0	2	4	6	1	0.166667	0	10000	30	4	2	5	0.5	0	0	0	0	2	0	1	100	1.5	0	0	0	68
SSS65	0	0.5	21.6667	15	0	5	5	3	1	0.333333	0	10000	5	20	2	3	1	0	0	0	1	2	150	1	100	1.5	0	2	0	51
SSS66	0	1.5	15.6	1.5	0	6	4	10	2	0.2	0.2	10000	6	36	2	4	0.5	1	0	1	1	1	34	2	100	1.5	0	2	0	63
SSS67	0	0.34	12.28	20	0	6	5	5	2	0.4	0.2	10000	15	12	3	4	1.5	0	0	0	0	2	75	1	100	1.5	0	0	0	67
SSS68	0	1	20.5	2.5	0	9	4	4	2	0.5	0.25	10000	30	20	4	4	1.5	0	0	0	0	2	77	1	100	1.5	0	0	0	74
SSS69	0	1.27	21.7833	2.11667	0	4	5	6	2	0.333333	0.333333	11000	5	20	4	4	1.5	0	0	0	1	0.5	5	1	100	1.5	0	0	0	73
SSS76	0	6.63	30.7667	22.1	0	6	5	3	2	0.666667	0	10000	10	120	3	4	0.3	1	0	1	1	2	30	1	100	1.5	0	6	0	49
SSS77	0	1.5	15	2.5	0	0	5	6	2	0.333333	0.333333	10000	20	14	3	7	0.5	0	0	0	1	2	60	2	100	1.5	0	5	0	68
SSS78	0	0.6	11.2	1.2	0	9	5	5	2	0.4	0	15000	10	10	3	1	0	0	0	0	1	2	30	1	100	1.5	0	4	0	37
SSS82	1	1	16	1.66667	0	3	5	6	1	0.166667	0	20000	30	40	3	6	0.5	0	200	0	1	1	0	1	100	1.5	0.08	0	2.468	58
SSS83	0	0.12	5.31429	0.171429	0	2	4	7	2	0.285714	0.285714	10000	40	8	3	3	0.2	1	0	0	0	2	0	1	100	1.5	0	2	0	71
SSS84	0	2.9	10.3333	9.66667	0	5	1	3	2	0.666667	0.333333	20000	16	100	2	3	1	0	0	1	1	1	100	1	100	1.5	0	0	0	52
SSS88	0	0.4	2.3	2	0	9	4	2	2	1	1	16000	30	12	3	4	0.4	0	0	0	0	2	0	1	100	1.5	0	0	0	72
SSS89	0	1.1	6.25	5.5	0	6	5	2	2	1	1	15000	50	30	2	3	0.03	0	0	0	1	0.5	20	1	100	1.5	0	2	0	73
SSS90	0	0.13	2.7	0.65	0	5	4	2	2	1	1	15000	60	8	3	6	0.5	1	0	0	0	2	0	1	100	1.5	0	0	0	81
SSS62	1	26	12	16.6667	0	8	5	3	2	0.666667	0	10000	5	20	3	2	1	0	820	1	1	1	110	1	90	9	0	2	2.468	50
SSS63	0	2	0.333333	3.33333	0	0	3	6	2	0.333333	0	10000	50	20	3	6	1.5	0	0	0	0	2	0	1	90	9	0	0	0	66
SSS70	1	24.2	12	8.66667	26.6667	9	5	3	1	0.333333	0.666667	35000	5	20	3	4	1.5	0	224	1	1	4	200	1	90	9	11	9	2.468	50
SSS71	1	4.2	13.6667	14	6.66667	8	5	3	2	0.666667	0.666667	10000	8	70	4	5	0.8	0	120	0	1	3	450	1	90	9	0	6	2.468	47
SSS72	1	13.3	43.5	44.3333	0	6	5	3	2	0.666667	0.666667	5000	5	20	2	2	1	0	300	1	1	4	50	1	90	9	0	0	2.468	50
SSS73	0	1.8	10.6667	3	0	0	5	6	2	0.333333	0	20000	1	40	3	1	0	0	0	0	0	0.5	10	2	90	9	0	0	0	57
SSS74	0	1.6	12.2	3.2	0	9	4	5	2	0.4	0	10000	6	20	4	4	1.5	0	0	0	1	2	10	1	90	9	0	3	0	58
SSS75	0	1	22.25	2.5	0	6	5	4	2	0.5	0	7000	2	13	3	2	0.1	0	0	0	1	2	50	1	90	9	0	0	0	61
SSS79	0	1.1	12.6667	1.83333	0	5	4	6	2	0.333333	0	20000	30	12	3	1	0	1	0	0	1	0.5	167	1	90	9	0	2	0	55
SSS80	0	12.5	35.7	41.6667	8.33333	5	5	3	2	0.666667	0.666667	20000	8	130	2	4	0.7	0	0	1	1	0.5	150	1	90	9	0	2	0	53
SSS81	0	1.6	18.1667	2.66667	0	5	5	6	2	0.333333	0.333333	5000	40	17	4	5	0.5	1	0	0	0	2	0	1	90	9	0	0	0	68
SSS87	0	1.3	10.9167	2.16667	0	11	5	6	2	0.333333	0.166667	15000	5	16	3	1	0	0	0	0	1	1	10	1	90	9	0	2	0	63
SSS100	1	1.5	6.75	7.5	0	9	3	2	1	0.5	0.5	10000	3	13	4	4	1.5	0	290	0	1	0.5	30	1	100	7	0	1	2.468	44
SSS101	1	5	9.83333	5.55556	0	8	5	9	2	0.222222	0.222222	20000	10	20	3	7	1	0	130	0	0	2	0	1	100	7	0.56	2	2.468	60
SSS102	1	1.09	14.66	2.18	10	6	5	5	1	0.2	0.4	10000	12	5	3	3	0.03	0	130	0	0	2	0	1	100	7	0.2	0	2.468	65
SSS103	1	1.72	12.64	3.44	0	6	5	5	1	0.2	0.4	3000	8	16	3	4	0.7	0	720	0	1	2	100	1	100	7	0	2	2.468	56
SSS104	1	7.14	23.7333	11.9	0	9	5	6	1	0.166667	0.166667	10000	3	15	4	6	1.5	0	130	0	1	2	70	1	100	7	0.37	3	2.468	68
SSS105	1	6.88	27.96	13.76	0	9	5	5	2	0.4	0.2	10000	10	30	3	2	1	0	845	0	1	3	50	2	100	7	0	2	2.468	50
SSS112	1	7.3	34.4	14.6	38	9	5	5	3	0.6	0.4	7000	11	20	4	1	0	0	864	0	1	3	1000	1	100	7	0.35	2	2.468	42
SSS113	1	1.11	22.0333	14	0	4	5	3	2	0.666667	0.333333	4000	5	7	4	3	0.5	0	441	0	0	2	0	1	100	7	0.04	2	2.468	57
SSS114	1	1.16	3.4	2.9	10	12	5	4	1	0.25	0	20000	5	10	4	4	1	1	510	0	1	3	198	1	100	7	0.5	0	2.468	43
SSS118	1	1.375	30.1875	3.4375	0	12	3	4	1	0.25	0.5	3000	10	6	3	5	0.3	0	430	0	0	2	43	1	100	7	0	5	2.468	62
SSS119	1	1.18	25.96	2.36	0	9	3	5	1	0.2	0	10000	3	6	3	3	1	0	250	0	0	3	61	1	100	7	0	0	2.468	63
SSS120	1	4.5	19.8	4.5	20	12	5	10	2	0.2	0.1	10000	10	18	3	2	1	0	420	0	1	3	200	1	100	7	0.22	5	2.468	59
SSS94	1	1.25	23.4167	2.08333	1.66667	9	5	6	1	0.166667	0.333333	10000	2	4	4	1	0	0	130	0	1	0.5	200	1	100	7	0.2	3	2.468	68
SSS95	1	0.73	8.86	1.46	0	9	5	5	2	0.4	0	30000	6	5	4	1	0	0	250	0	1	1	100	1	100	7	0.3	1	2.468	58
SSS96	1	2.2	57	5.5	50	8	3	4	2	0.5	0	30000	5	20	4	1	0	0	330	1	1	3	200	1	100	7	0.3	3	2.468	53
SSS106	1	26.16	23.4333	43.6	0	9	5	6	4	0.666667	0	7000	13	20	4	1	0	1	460	1	1	3	400	1	100	10	0	0	2.468	37
SSS107	1	12.53	11.06	25.06	0	9	5	5	2	0.4	0	5000	12	13	4	4	0.7	0	460	0	1	3	100	1	100	10	0.2	2	2.468	50
SSS108	1	3.11	9.85	5.18333	0	12	5	6	2	0.333333	0	13000	38	30	3	4	1	1	140	0	1	2	35	1	100	10	1.2	0	2.468	56
SSS109	1	1.5	2	7.5	0	12	3	2	2	1	0	20000	7	15	4	6	1	0	550	0	1	0.5	83	1	100	10	0.39	2	2.468	60
SSS110	1	27.25	52.525	68.125	0	9	5	4	2	0.5	0	30000	17	20	4	2	1	1	436	0	1	1	1000	1	100	10	0.3	0	2.468	40
SSS111	1	2.9	4	14.5	0	8	5	2	1	0.5	0	5000	2	26	1	2	1.5	1	350	0	1	3	1000	2	100	10	1	1	2.468	38
SSS115	1	19.7	41.8333	32.8333	3.33333	12	5	6	2	0.333333	0	20000	10	40	3	2	1	0	330	0	1	2	150	1	100	10	0	4	2.468	60
SSS116	1	5	2.57143	18	28.5714	12	5	7	2	0.285714	0.285714	7000	13	10	4	4	0.5	0	410	0	1	2	300	1	100	10	0.34	2	2.468	58
SSS117	1	23.7	26.15	59.25	0	9	5	4	2	0.5	0	20000	4	120	3	4	1.5	0	200	1	1	2	200	1	100	10	0	2	2.468	46
SSS61	1	7.9	59.0667	26.3333	0	9	4	3	2	0.666667	0	10000	10	24	4	1	0	0	110	0	1	3	50	1	100	10	0.3	2	2.468	58
SSS86	1	7.6	29.5	38	0	9	4	2	2	1	1	20000	12	16	4	5	1	0	110	0	0	2	0	1	100	10	0.29	0	2.468	63
SSS91	1	7	21.1429	10	0	7	5	7	2	0.285714	0	10000	12	32	4	3	0.3	0	524	0	1	1	68	1	100	10	0.27	2	2.468	56
SSS92	1	13.3	45	44.3333	6.66667	9	5	3	2	0.666667	0	20000	22	50	4	2	1.5	1	350	1	1	1.5	905	1	100	10	0	1	2.468	48
SSS93	1	11.3	11.5	18.8333	6.66667	7	3	6	2	0.333333	0.166667	7000	17	50	4	4	1	0	250	0	1	2	150	1	100	10	1.2	0	2.468	50
SSS97	1	5.2	6.3	13	1	8	5	4	2	0.5	0	15000	5	16	4	5	1	1	420	0	1	1.5	150	1	100	10	0.27	2	2.468	52
SSS98	1	1.9	0.5	9.5	0	6	3	2	2	1	0.5	8000	10	14	4	2	0.15	0	140	0	0	2	0	1	100	10	1.18	0	2.468	68
SSS99	1	6.3	4	12.6	2	6	5	5	2	0.4	0.4	20000	11	20	5	4	0.5	0	682	0	1	1.5	80	1	100	10	0.25	3	2.468	52
SSS34	0	1.3	0.166667	2.16667	0	7	5	6	2	0.333333	0	6000	12	20	3	2	0.4	0	0	0	0	2	0	1	100	6	0	2	0	60
SSS35	0	0.24	22.18	0.48	26	6	5	5	2	0.4	0	10000	30	11	3	3	0.5	0	0	0	1	4	200	2	100	6	0	2	0	60
SSS36	0	1.7	2	8.5	0	3	3	2	2	1	0	10000	55	15	3	1	0	0	0	0	1	1	34	1	100	6	0	1	0	63
SSS37	1	34.39	48.9833	57.3167	2.5	6	5	6	3	0.5	0	10000	5	20	4	2	0.5	0	194	0	1	3	800	1	100	6	0	2	2.468	37
SSS38	0	0.154	7.77	7	0	8	5	2	1	0.5	0.5	2000	20	5	3	2	0.1	0	0	0	0	3	100	1	100	6	0	0	0	67
SSS39	0	1.05	8.75	1.75	0	6	5	6	1	0.166667	0	5000	23	10	3	1	0	0	0	0	0	3	110	1	100	6	0	0	0	66
SSS40	1	4.67	26.64	9.34	0	0	4	5	2	0.4	0	10000	3	11	3	1	0	0	400	0	0	3	104	2	100	6	0	0	2.468	69
SSS46	0	0.44	14.4	1.46667	0	6	3	3	2	0.666667	0	10000	35	10	3	4	0.5	0	0	0	1	2	30	1	100	6	0	6	0	60
SSS47	0	0.5	25.5	1.25	0	9	4	4	1	0.25	0.25	30000	40	10	3	3	0.7	0	0	0	1	2	10	1	100	6	0	5	0	65
SSS48	0	0.228	6.656	0.456	0	9	5	5	2	0.4	0.4	5000	40	7	2	2	0.3	0	0	0	0	4	54	1	100	6	0	4	0	45
SSS52	0	0.36	10.825	0.9	0	6	4	4	1	0.25	0	5000	45	8	3	6	0.25	0	0	0	0	3	0	1	100	6	0	0	0	70
SSS53	0	0.25	28.325	0.625	0	0	4	4	1	0.25	0.25	10000	40	13	3	4	1	0	0	0	0	3	0	1	100	6	0	0	0	67
SSS54	0	1.7	4.85	8.5	0	9	4	2	2	1	0	6000	32	16	4	4	1.2	1	0	0	1	1	20	1	100	6	0	3	0	55
SSS58	0	0.98	9.4	4.9	0	9	5	2	2	1	0	5000	40	18	3	3	0.1	0	0	0	0	3	0	1	100	6	0	3	0	65
SSS59	0	0.97	5.95	1.61667	1.66667	9	3	6	2	0.333333	0	20000	10	15	2	4	0.5	0	0	0	1	0.5	13	2	100	6	0	0	0	65
SSS60	0	1.5	2.33333	5	0	5	3	3	2	0.666667	0.333333	7000	40	9	1	6	1.2	0	0	0	0	3	0	1	100	6	0	0	0	57
SSS31	0	0.6	12.28	6	0	6	3	1	1	1	0	10000	30	13	3	5	0.1	0	0	0	1	0.5	10	1	100	9.5	0	1	0	51
SSS32	1	1.5	1.15	2.5	3.33333	3	3	6	1	0.166667	0.333333	5000	40	17	3	4	0.5	0	0	0	0	3	0	1	100	9.5	0	1	2.468	67
SSS33	0	0.84	12.7333	1.4	0	9	4	6	2	0.333333	0.166667	20000	15	8	3	5	0.2	0	0	0	1	0.5	27	1	100	9.5	0	2	0	58
SSS41	1	18.21	10	60.7	0	9	5	3	2	0.666667	0.333333	10000	8	70	4	4	0.5	0	295	1	1	2	148	1	100	9.5	0	6	2.468	49
SSS42	0	0.73	6.97	3.65	0	2	5	2	2	1	1	8000	30	10	3	5	1	0	0	0	0	3	52	1	100	9.5	0	0	0	77
SSS43	0	1.5	11.4286	2.14286	0	9	5	7	1	0.142857	0.285714	10000	40	14	3	5	0.5	1	0	0	1	2	10	1	100	9.5	0	5	0	65
SSS44	0	0.18	6.16	17	0	9	5	5	1	0.2	0.2	6000	15	7	3	6	1	0	0	0	1	2	88	1	100	9.5	0	5	0	43
SSS45	0	7	25.8333	11.6667	0	9	5	6	1	0.166667	0	30000	38	75	3	4	1	0	0	0	0	4	21	1	100	9.5	0	5	0	57
SSS49	0	3.9	31	9.75	7	9	5	4	1	0.25	0.25	20000	25	40	3	5	0.5	0	0	1	1	2	230	2	100	9.5	0	3	0	50
SSS50	1	2.2	4.16667	3.66667	0	1	5	6	2	0.333333	0.166667	15000	5	20	2	1	0	0	245	0	1	1	30	1	100	9.5	0.2	4	2.468	58
SSS51	1	0.8	1.8	1.6	5.4	1	5	5	1	0.2	0.4	12000	40	10	3	5	0.08	0	0	0	0	3	29	1	100	9.5	0	0	2.468	67
SSS55	0	0.75	5.7	3.75	0	3	4	2	2	1	1	8000	55	8.5	4	5	0.5	0	0	0	1	1	35	1	100	9.5	0	2	0	71
SSS56	0	0.64	8.3	3.2	2	5	4	2	2	1	1	5000	49	11	2	4	0.3	0	0	0	1	1	68	1	100	9.5	0	0	0	67
SSS57	0	1.48	43.36	2.96	6	10	5	5	2	0.4	0.2	10000	30	30	4	5	1	0	0	0	1	4	100	1	100	9.5	0	2	0	57
SSS85	0	16.4	39.6	54.6667	0	9	5	3	2	0.666667	0	10000	17	20	3	5	1.2	0	0	1	1	1.5	870	1	100	9.5	0	2	0	43
JLX103	0	1.5	3.53333	2.5	0	3	5	6	1	0.166667	0	10000	45	22	3	5	1.2	0	0	0	1	0.5	25	1	100	8	0	2	0	64
JLX104	1	1.5	4.66667	2.5	0	9	5	6	2	0.333333	0.333333	10000	5	11	3	1	0	0	200	0	1	1	150	1	100	8	0.6	4	2.468	56
JLX105	1	7.5	16.7	15	0	9	5	5	1	0.2	0.4	20000	10	50	4	6	1	1	410	0	1	2	350	1	100	8	10.3	5	2.468	45
JLX106	0	2.3	4.83333	3.83333	4.66667	9	5	6	3	0.5	0	10000	2	18	3	2	0.7	1	0	0	1	3	300	1	100	8	0	3	0	29
JLX107	1	7	18.6	14	0	9	5	5	2	0.4	0.4	10000	20	40	3	6	0.7	0	200	0	1	1	100	1	100	8	0.2	5	2.468	53
JLX108	0	0.1	0.292	7	0	6	4	2	2	1	0.5	4000	30	4	3	1	0	1	0	0	0	3	0	2	100	8	0	0	0	60
JLX109	1	2.2	11.3168	4.4	5.2	9	4	5	1	0.2	0.2	10000	4	10.5	4	1	0	0	200	0	1	5	100	1	100	8	0	4	2.468	50
JLX110	1	1.5	15.6688	3	0	9	4	5	1	0.2	0.2	10000	35	28	3	3	1.2	1	190	0	1	1	100	1	100	8	0	2	2.468	52
JLX111	1	1	15.4	1.25	0	9	4	8	2	0.25	0.125	10000	20	24	3	3	1.2	0	235	0	0	3	0	1	100	8	0	3	2.468	56
JLX112	1	13	64.613	32.5	7.5	9	4	4	2	0.5	0	15000	4	60	4	5	1	0	250	0	1	2	300	1	100	8	0	3	2.468	50
JLX88	1	2.8	1.7	5.6	0	9	5	5	2	0.4	0.2	10000	20	30	4	5	1	0	650	0	1	1.5	310	2	100	8	11	0	2.468	38
JLX89	1	8	32.8	16	0	12	5	5	2	0.4	0.2	15000	20	27.5	4	1	0	0	550	0	1	3	100	1	100	8	0	3	2.468	60
JLX90	1	19	41.625	47.5	5	12	5	4	1	0.25	0	20000	3	110	4	2	1.2	1	493	1	1	4	360	1	100	8	0	1	2.468	43
JLX91	1	6.5	13.75	21.6667	0	9	5	3	1	0.333333	0	10000	30	30	5	2	1	0	420	0	1	3	360	1	100	8	0	0	2.468	56
JLX92	1	7	10.1667	23.3333	0	9	5	3	1	0.333333	0.333333	5000	30	19	4	3	0.8	0	400	0	1	3	300	1	100	8	6	0	2.468	52
JLX100	0	0.1	6.5	0.166667	0	5	5	6	2	0.333333	0	5000	55	8	4	4	1	0	0	0	1	0.5	10	1	100	4	0	0	0	70
JLX101	0	1.5	8.6	2.5	0	12	5	6	2	0.333333	0.166667	8000	40	18	4	1	0	0	0	0	1	3	40	1	100	4	0	0	0	60
JLX102	0	1.2	9.17	2.4	0	9	4	5	2	0.4	0.4	7000	30	10	2	4	1.5	1	0	0	1	1	0	1	100	4	0	0	0	57
JLX115	0	2	10.75	5	6.5	6	5	4	3	0.75	0.25	20000	10	14	5	3	0.1	0	0	0	1	3	335	1	100	4	0	2	0	51
JLX116	1	22	33.2	44	0	9	5	5	2	0.4	0.2	26000	4	65	4	4	0.5	0	120	1	1	5	200	1	100	4	17.38	5	2.468	36
JLX117	1	6	3	15	0	9	5	4	4	1	0.25	20000	4	30	4	1	0	0	750	0	1	3	50	1	100	4	0.5	6	2.468	52
JLX119	0	2.5	7.5	12.5	0	6	4	2	2	1	0.5	7000	10	24	4	4	0.5	0	0	0	1	3	68	1	100	4	0	2	0	65
JLX120	1	5.7	17.5	14.25	0	9	5	4	2	0.5	0	16000	3	20	4	1	0	0	600	0	1	5	107	2	100	4	1	2	2.468	53
JLX93	1	17	13.04	34	0	3	5	5	4	0.8	0.4	20000	3	90	4	1	0	1	285	1	1	1	296	1	100	4	0.01	2	2.468	47
JLX94	0	1.5	13.6133	5	0	8	4	3	2	0.666667	0	5000	38	10	4	1	0	1	0	0	1	2	30	1	100	4	0	0	0	52
JLX95	0	1	1.475	2.5	5	6	4	4	1	0.25	0	3000	30	12	4	1	0	0	0	0	1	4	300	1	100	4	0	2	0	47
JLX96	0	3.6	13.4	7.2	0	9	5	5	2	0.4	0	7000	20	8	5	1	0	0	0	0	1	2	50	1	100	4	0	4	0	34
JLX97	0	1.4	7.57143	2	0	9	4	7	1	0.142857	0.285714	5000	30	14	4	4	0.6	0	0	0	0	3	0	1	100	4	0	0	0	50
JLX98	1	14	22.6667	46.6667	0	6	5	3	2	0.666667	0	10000	38	38	2	2	0.5	1	250	0	1	4	80	1	100	4	0	2	2.468	50
JLX99	1	10	8.6	20	0	9	5	5	4	0.8	0.2	5000	10	58	2	5	1.2	1	880	0	1	3	154	2	100	4	0.45	2	2.468	39
JLX34	0	4	26.45	10	0	9	3	4	2	0.5	0	1000	35	33	3	5	1.5	0	0	0	1	1	84	1	100	2.5	0	1	0	54
JLX35	1	3.5	20.5733	5.83333	0	9	5	6	2	0.333333	0	10000	40	30	3	3	1.2	0	250	0	1	2	125	1	100	2.5	0	5	2.468	55
JLX36	0	10.5	22.52	21	0	12	5	5	2	0.4	0.2	10000	30	118	4	5	1.2	1	0	0	1	1	146	1	100	2.5	0	3	0	57
JLX37	0	3	3	10	0	6	2	3	2	0.666667	0	8000	30	21	2	6	1	0	0	0	1	0.2	30	1	100	2.5	0	2	0	56
JLX4	0	2.5	14.9333	8.33333	0	9	5	3	2	0.666667	0	10000	35	14	2	3	1.2	1	0	0	1	1	50	1	100	2.5	0	0	0	50
JLX40	1	15	17.25	25	8.33333	9	5	6	2	0.333333	0.333333	30000	3	54	3	1	0	0	250	0	1	3	465	1	100	2.5	0	1	2.468	40
JLX43	1	5	42.3333	16.6667	0	9	5	3	2	0.666667	0.333333	10000	4	20	3	2	0.2	0	220	0	1	3	114	1	100	2.5	0.3	4	2.468	51
JLX44	0	1	11	2.5	0	9	5	4	2	0.5	0.5	9000	15	10	5	4	1	0	0	0	1	2	78	2	100	2.5	0	6	0	54
JLX5	0	1.5	6.3	3	0	9	4	5	2	0.4	0	5000	30	11.6	3	1	0	1	0	0	1	0.5	20	1	100	2.5	0	0	0	57
JLX55	0	4	7.85714	5.71429	8.57143	9	5	7	2	0.285714	0.142857	20000	4	10	5	2	0.1	0	0	0	1	2	20	1	100	2.5	0	3	0	52
JLX58	1	5.5	46.4	11	4.4	6	5	5	2	0.4	0.2	12000	3	20	5	2	0.17	0	750	0	1	2	650	1	100	2.5	0	4	2.468	59
JLX59	1	5	35.6667	16.6667	0	6	5	3	2	0.666667	0.333333	14000	4	25	4	2	0.1	1	300	0	1	4	120	1	100	2.5	11.2	2	2.468	53
JLX6	1	1.6	7.95	4	0	9	4	4	2	0.5	0	2000	33	12	4	5	1.2	1	445	0	1	1	200	1	100	2.5	0.1	0	2.468	50
JLX60	1	4	4	8	0	6	5	5	2	0.4	0.4	12000	3	14	3	3	1.2	0	400	0	1	2	40	1	100	2.5	0.02	4	2.468	54
JLX7	1	0.9	10.4167	1.5	0	9	4	6	2	0.333333	0	2000	2	11.5	4	1	0	1	523	0	1	1	50	1	100	2.5	0.45	2	2.468	53
JLX14	1	3.4	9.5	11.3333	0	9	4	3	2	0.666667	0	9000	3	13	3	2	0.5	1	600	0	1	2	200	1	100	3	0	2	2.468	57
JLX20	1	8.5	20.75	21.25	7.5	9	5	4	2	0.5	0	10000	3	37.6	3	1	0	0	450	0	1	3	100	1	100	3	0.4	0	2.468	47
JLX21	1	0.8	2	1	0	6	5	8	3	0.375	0.25	10000	4	50	2	3	0.5	1	750	0	0	0	0	2	100	3	0	0	2.468	44
JLX22	1	4.3	4.2	8.6	0	9	4	5	1	0.2	0	5000	4	27	3	3	1	0	350	0	1	1	60	1	100	3	0	2	2.468	54
JLX23	1	5	16.2	10	0	9	4	5	1	0.2	0	7000	4	20	4	1	0	0	728	0	1	2	30	1	100	3	0	0	2.468	59
JLX24	1	1.5	12.5	1.5	0	6	4	10	2	0.2	0	10000	4	16	3	2	0.08	1	475	0	1	1	150	1	100	3	0	0	2.468	60
JLX25	1	3	28.1571	4.28571	0	8	3	7	2	0.285714	0.285714	10000	33	35	3	2	0.1	1	696	0	1	1	20	1	100	3	0	0	2.468	61
JLX26	1	1.5	19.5	3.75	0	9	5	4	2	0.5	0	15000	3	35	4	3	1.2	0	800	0	1	2	80	1	100	3	0	3	2.468	49
JLX27	1	5	55.6667	5.55556	0	6	4	9	2	0.222222	0	20000	34	14	3	2	1	1	490	0	1	1	80	1	100	3	0	2	2.468	66
JLX28	1	1	17.6	1	0	6	5	10	2	0.2	0.2	10000	3	20	4	4	1	0	670	0	1	1	43	1	100	3	0	0	2.468	52
JLX31	1	1	17.2	2	0	9	5	5	2	0.4	0.4	10000	3	18	3	1	0	0	240	0	0	0	0	2	100	3	0	0	2.468	45
JLX45	1	2	14.11	2	0	6	4	10	2	0.2	0	8000	3	17	3	1	0	0	550	0	0	2	0	1	100	3	0	1	2.468	70
JLX46	0	0.5	2.275	1.25	0	6	4	4	1	0.25	0.5	10000	20	9.1	3	3	1.5	1	0	0	1	2	0	1	100	3	0	1	0	49
JLX47	1	2	9.82	4	0	6	4	5	2	0.4	0	5000	4	20	3	2	0.2	0	230	0	1	2	20	1	100	3	0	2	2.468	58
JLX48	1	1.5	0.52	3	0	9	4	5	2	0.4	0.2	15000	3	17	3	1	0	0	520	0	1	1	200	1	100	3	0	2	2.468	45
JLX49	1	1	7.76	2	0	9	4	5	2	0.4	0	10000	33	18	3	5	1.5	1	538	0	1	0.5	30	1	100	3	0	2	2.468	48
JLX1	1	18	24.25	45	0	9	5	4	2	0.5	0	10000	6	120	3	2	1	1	270	1	1	2	396	1	100	3	0	0	2.468	40
JLX15	1	4	33.6	8	0	6	2	5	2	0.4	0	10000	54	17	2	3	1.2	1	480	0	0	0	0	2	100	3	0	0	2.468	64
JLX16	1	2.5	0.2	2.5	0	6	4	10	2	0.2	0.2	10000	4	16	3	1	0	1	620	0	0	0	0	1	100	3	0	0	2.468	68
JLX29	0	6	12	20	0	7	3	3	1	0.333333	0	10000	25	51	3	3	1	0	0	0	1	1	75	1	100	3	0	3	0	50
JLX30	0	4	20.6667	6.66667	0	6	5	6	2	0.333333	0	10000	30	39	3	3	1	0	0	0	1	0.5	80	1	100	3	0	2	0	51
JLX38	0	0.8	5.93333	2.66667	0	2	4	3	2	0.666667	0	7000	28	8	2	3	0.5	0	0	0	0	0	0	1	100	3	0	0	0	48
JLX39	0	1	9.96	2	0	6	3	5	1	0.2	0.4	7000	30	11	2	4	1	0	0	0	0	2	0	1	100	3	0	2	0	69
JLX50	1	1	3.5	2.5	0	6	4	4	2	0.5	0.25	3000	3	10	3	1	0	0	540	0	0	0	0	1	100	3	0	0	2.468	48
JLX51	0	0.8	1.5	4	0	6	4	2	2	1	0.5	1000	3	8	3	1	0	0	0	0	0	2	0	1	100	3	0	0	0	67
JLX52	0	0.9	6.44	1.8	0	6	4	5	2	0.4	0	10000	2	7	3	1	0	0	0	0	1	2	60	1	100	3	0	0	0	56
JLX54	0	0.8	4	2	6.5	9	5	4	2	0.5	0.25	9000	30	12	5	1	0	0	0	0	1	5	40	1	100	3	0	6	0	48
JLX56	1	7	14.2	14	4.8	9	5	5	2	0.4	0	6000	6	26	4	2	0.1	0	610	1	1	4	220	2	100	3	0.02	5	2.468	42
JLX8	1	5.4	26.1667	18	0	9	4	3	2	0.666667	0	7000	36	18	3	5	1.2	1	0	0	1	2	50	1	100	3	15.1	0	2.468	49
JLX9	1	5	11.875	12.5	0	5	5	4	2	0.5	0	2000	3	29	3	3	1	1	650	0	1	2	200	1	100	3	0	1	2.468	43
JLX10	0	0.5	7.7	2.5	0	9	2	2	2	1	1	7000	40	6	3	1	0	1	0	0	0	0	0	1	80	4	0	0	0	71
JLX11	0	0.8	6.3	4	0	6	4	2	2	1	0	7000	40	7	3	3	1.5	0	0	0	0	2	0	1	80	4	0	1	0	66
JLX12	0	1.2	14	4	0	6	2	3	2	0.666667	0	7000	25	10	3	5	0.4	1	0	0	0	0	0	1	80	4	0	1	0	55
JLX13	0	0.9	7.5	1.5	0	6	5	6	2	0.333333	0.333333	10000	15	10	3	1	0	0	0	0	1	3	60	1	80	4	0	4	0	68
JLX17	0	1.5	6	2.5	0	9	5	6	2	0.333333	0.333333	4000	40	13	2	2	0.5	0	0	0	0	2	0	2	80	4	0	2	0	53
JLX18	0	0.2	40.25	0.5	0	9	3	4	2	0.5	0	20000	3	6	3	5	1.2	1	0	0	1	2	7	1	80	4	0	0	0	55
JLX19	0	0.5	8.83333	0.833333	0	6	5	6	2	0.333333	0	10000	35	8	2	3	1.2	0	0	0	1	2	50	1	80	4	0	0	0	56
JLX2	1	0.6	9.88889	0.666667	0	3	2	9	2	0.222222	0.222222	3000	3	14	4	1	0	0	220	0	0	0	0	1	80	4	0	2	2.468	70
JLX3	1	3.5	11.5	5.83333	0	6	4	6	2	0.333333	0.333333	3000	4	18	2	4	1.2	0	220	0	1	0.5	106	1	80	4	0	6	2.468	64
JLX32	0	2	29.28	4	0	4	4	5	2	0.4	0.2	10000	35	20	3	5	0.2	0	0	0	0	2	0	1	80	4	0	0	0	66
JLX33	0	0.8	25.54	1.6	0	5	5	5	2	0.4	0	6000	35	6	3	1	0	0	0	0	1	1	90	1	80	4	0	0	0	60
JLX41	0	0.2	6	0.333333	0	6	4	6	1	0.166667	0.166667	20000	30	3	3	1	0	0	0	0	0	0	0	1	80	4	0	0	0	70
JLX42	1	13	16	26	0	9	5	5	2	0.4	0	17000	3	50	4	6	0.01	0	720	0	1	4	100	1	80	4	0.8	4	2.468	51
JLX53	0	2.5	28.8667	8.33333	0	9	4	3	2	0.666667	0.333333	5000	23	30	3	5	0.5	0	0	0	1	4	15	2	80	4	0	0	0	58
JLX57	0	1.4	35.2	2.8	0	9	5	5	2	0.4	0.4	16000	10	23	4	3	1	1	0	0	1	4	106	1	80	4	0	4	0	63
JLX118	1	0.4	1.48	0.8	0	6	4	5	3	0.6	0.2	10000	9	10	3	2	0.5	0	340	0	1	1	20	1	100	2.5	0	3	2.468	50
JLX61	1	4	12.5	10	0	9	4	4	2	0.5	0.5	15000	3	25	4	1	0	0	256	0	1	1.5	200	1	100	2.5	0	2	2.468	51
JLX62	1	3	3.8	6	0	9	5	5	2	0.4	0	10000	5	60	4	1	0	1	660	0	1	2	200	1	100	2.5	0	1	2.468	41
JLX63	1	1	2.5	3.33333	0	6	3	3	1	0.333333	0.333333	1000	3	8.2	3	1	0	1	440	0	1	1	189	1	100	2.5	0	1	2.468	48
JLX64	1	0.5	8.16667	0.833333	0	9	2	6	3	0.5	0	5000	3	10	3	1	0	0	400	0	1	0.5	20	1	100	2.5	0	6	2.468	59
JLX71	0	0.5	4	5	0	9	3	1	1	1	0	10000	40	13	3	1	0	1	0	0	1	1	50	1	100	2.5	0	0	0	64
JLX72	1	0.4	4.33333	1.33333	0	9	3	3	1	0.333333	0	10000	4	19	3	2	0.4	1	240	0	1	2	100	1	100	2.5	0	1	2.468	48
JLX73	0	0.5	8.5	1.25	0	9	3	4	2	0.5	0	10000	35	9	4	1	0	0	0	0	0	0	0	1	100	2.5	0	2	0	64
JLX74	1	1.5	4.7	3	0	9	5	5	4	0.8	0.4	15000	5	60	4	1	0	0	610	1	1	2	200	1	100	2.5	0.1	1	2.468	40
JLX75	0	0.5	4.85	1.25	0	9	5	4	2	0.5	0	5000	40	6.5	3	4	0.2	0	0	0	1	1	30	2	100	2.5	0	0	0	71
JLX76	1	1	26.5	5	0	9	4	2	2	1	1	5000	4	8	3	1	0	0	240	0	0	2	0	1	100	2.5	0	1	2.468	63
JLX77	1	0.5	26	2.5	0	6	4	2	1	0.5	1	2000	3	9	3	1	0	0	240	0	0	0	60	1	100	2.5	0	0	2.468	63
JLX78	0	0.2	4.5	1	0	6	4	2	1	0.5	0	2000	30	3	3	1	0	0	0	0	0	0	0	1	100	2.5	0	0	0	58
JLX79	0	1.8	2.4	3.6	0	6	4	5	2	0.4	0.2	5000	50	10	3	2	0.5	0	0	0	0	0	0	2	100	2.5	0	0	0	65
JLX80	0	0.2	6.38	1	0	6	4	2	2	1	0.5	10000	34	11	3	4	1	1	0	0	1	1	30	1	100	2.5	0	1	0	58
JLX113	1	1.5	6.26667	5	0	9	3	3	2	0.666667	0	5000	13	11.5	3	2	1	1	220	0	1	1	20	1	100	5	0.3	2	2.468	60
JLX114	1	2.6	4.4	5.2	0	9	4	5	4	0.8	0	20000	6	17	3	2	1.2	1	240	1	1	2	100	1	100	5	0.57	2	2.468	53
JLX65	1	10	7.68571	14.2857	0	6	4	7	2	0.285714	0	5000	7	56	4	4	0.5	0	220	0	0	0	0	1	100	5	0	2	2.468	50
JLX66	1	0.8	10.75	2	0	3	3	4	2	0.5	0.5	2000	4	10	4	2	1	0	220	0	0	0	0	1	100	5	0	1	2.468	64
JLX67	1	26	23	43.3333	2.5	9	5	6	3	0.5	0.333333	10000	6	100	4	7	1.2	1	250	1	1	2	690	1	100	5	0	3	2.468	51
JLX68	0	0.9	14.25	2.25	0	9	3	4	1	0.25	0	7000	40	10	4	4	1	0	0	0	1	1	20	1	100	5	0	6	0	71
JLX69	0	0.2	2.5	1	0	9	3	2	2	1	0	2000	35	15	4	6	1.5	0	0	0	1	2	203	1	100	5	0	3	0	61
JLX70	1	2.2	5	4.4	4.8	12	5	5	4	0.8	0.4	12000	5	6	5	2	0.1	0	240	0	1	4	226	1	100	5	0	3	2.468	46
JLX81	1	3	4.33333	10	4.66667	9	5	3	1	0.333333	0.666667	20000	7	12	5	1	0	0	240	0	1	0.5	140	1	100	5	0.03	4	2.468	47
JLX82	1	9	18	15	0	9	5	6	2	0.333333	0.166667	30000	4	30	5	2	0.2	0	250	0	1	2	93	1	100	5	0	5	2.468	59
JLX83	0	0.9	10	4.5	0	6	5	2	2	1	1	15000	40	6	5	2	0.01	0	0	0	1	4	60	1	100	5	0	3	0	64
JLX84	1	1.85	12.55	3.08333	3.33333	0	2	6	1	0.166667	0	5000	6	10	2	1	0	0	270	0	1	2	150	1	100	5	0	5	2.468	53
JLX85	0	0.6	12.5714	0.857143	0	6	3	7	1	0.142857	0.142857	2000	40	16	3	2	0.5	1	0	0	0	0	0	1	100	5	0	0	0	70
JLX86	0	0.7	10.65	3.5	0	9	4	2	2	1	0	7000	40	10	3	5	0.5	0	0	0	0	0	0	2	100	5	0	0	0	70
JLX87	1	4.8	16.5	8	0	12	5	6	2	0.333333	0.166667	12000	4	13	5	2	0.1	1	220	0	1	3	50	1	100	5	0	4	2.468	59
QJS106	1	2.8	11.25	7	0	6	5	4	2	0.5	0.25	20000	40	30	3	4	0.6	1	100	1	1	2	288	1	100	15	0.4	4	2.468	53
QJS107	1	3	4.83333	5	0	9	4	6	2	0.333333	0	10000	50	20	2	4	1	1	260	0	1	2	0	1	100	15	0.7	2	2.468	62
QJS108	1	2.5	4.6	5	4	9	5	5	2	0.4	0	5000	4	20	4	2	1	0	270	1	1	3	300	1	100	15	0.33	2	2.468	38
QJS109	1	1.5	16	3	4	9	5	5	2	0.4	0	20000	4	20	3	1	0	0	240	0	1	2	150	1	100	15	0	0	2.468	56
QJS110	1	3	13.6667	5	0	6	4	6	2	0.333333	0	7000	4	10	3	1	0	0	240	0	0	2	0	1	100	15	0.4	0	2.468	54
QJS39	1	2	1.28333	3.33333	0	9	5	6	2	0.333333	0.333333	3000	4	16	4	1	0	0	704	0	1	3	400	1	100	15	0	2	2.468	39
QJS40	1	1.6	2	4	0	12	5	4	2	0.5	0.25	15000	4	12	4	3	1	0	260	0	1	2	90	1	100	15	0	3	2.468	44
QJS41	1	0.1	9.4	0.142857	0	12	2	7	2	0.285714	0.285714	4000	44	16	3	7	1	0	120	1	1	1	127	1	100	15	0	0	2.468	65
QJS42	1	1.5	37.8213	5	0	6	5	3	2	0.666667	0	20000	5	20	4	1	0	0	160	0	1	2	267	1	100	15	0	2	2.468	52
QJS43	1	2.3	13.125	2.875	0	5	4	8	2	0.25	0.25	6000	4	13	4	3	1	0	240	0	1	1	20	1	100	15	0	0	2.468	54
QJS1	1	1.5	2.4	3.75	0	9	4	4	2	0.5	0.5	10000	5	15	4	3	0.05	0	110	0	1	1	30	1	100	16	0	2	2.468	53
QJS11	1	1.5	14.8333	2.5	0	9	5	6	2	0.333333	0	10000	4	21	4	3	0.2	1	120	0	1	0.5	60	1	100	16	0	2	2.468	52
QJS111	1	4.5	36.2	9	0	9	5	5	2	0.4	0.4	4000	4	20	5	2	0.01	1	240	0	1	2	46	1	100	16	0.2	3	2.468	60
QJS112	1	4.5	19.3333	7.5	6.16667	9	5	6	2	0.333333	0.333333	10000	8	11	4	1	0	0	350	1	1	4	140	2	100	16	0.15	3	2.468	57
QJS12	1	3	3.86667	10	0	3	3	3	1	0.333333	0	5000	6	30	4	2	1.5	0	120	0	1	0.5	20	1	100	16	0	4	2.468	50
QJS13	1	1.5	1.5	3.75	0	6	4	4	2	0.5	0.25	10000	5	10	4	1	0	1	120	0	1	0.5	10	1	100	16	0	0	2.468	53
QJS14	1	12	27.125	15	0	9	4	8	2	0.25	0.125	15000	4	22	4	3	0.5	0	120	0	0	0	59	1	100	16	0	0	2.468	62
QJS15	1	3.5	4.7	7	0	6	5	5	1	0.2	0.2	5000	7	31	4	2	0.2	1	120	0	1	0.5	50	1	100	16	0	0	2.468	47
QJS2	1	18	34.43	60	10	9	4	3	2	0.666667	0.666667	30000	7	52	4	3	1.5	0	180	0	1	2	80	1	100	16	0	4	2.468	65
QJS3	1	3	10.92	6	0	9	4	5	2	0.4	0.2	10000	4	30	4	1	0	1	180	0	1	1	30	1	100	16	0	3	2.468	52
QJS4	1	1.5	13.3778	1.66667	0	9	4	9	1	0.111111	0.222222	9000	4	18	4	3	1	0	80	0	1	2	424	2	100	16	0	0	2.468	49
QJS5	1	1.2	48.6	3	0	9	4	4	1	0.25	0.25	5000	2	6	4	1	0	0	180	0	1	3	30	1	100	16	0	2	2.468	53
QJS61	1	2.4	7	12	0	9	5	2	2	1	1	7000	3	6	3	2	0.01	0	440	0	1	2	60	1	100	16	0.09	4	2.468	70
QJS62	1	3.4	1.5	8.5	0	6	5	4	3	0.75	0.25	10000	4	12	3	2	1	1	245	1	1	2	120	1	100	16	0.4	4	2.468	69
QJS63	1	5	30	8.33333	0	6	5	6	2	0.333333	0.333333	6000	4	10	5	2	1	0	220	0	1	1	43	1	100	16	0.03	4	2.468	74
QJS69	1	4	23.0909	3.63636	0	12	3	11	2	0.181818	0.181818	10000	5	25	3	3	0.5	0	120	0	0	2	0	1	100	16	0	0	2.468	62
QJS70	1	1	29.6667	1.66667	0	12	5	6	2	0.333333	0	10000	5	10	4	1	0	0	120	0	1	2	30	1	100	16	0	5	2.468	64
QJS71	1	4	6.625	5	0	9	5	8	2	0.25	0	15000	5	20	3	3	0.6	1	240	0	1	2	30	1	100	16	0	0	2.468	55
QJS72	1	4	25	6.66667	0	9	5	6	2	0.333333	0	15000	3	16.5	4	2	0.3	0	240	0	1	2	374	1	100	16	0	4	2.468	54
QJS73	1	1.5	2.66667	5	0	9	5	3	1	0.333333	0	8000	3	18	4	2	0.5	0	120	0	1	1	20	1	100	16	0	5	2.468	47
QJS16	1	2	2.25	5	0	9	5	4	2	0.5	0	10000	6	18	3	1	0	0	212	1	1	3	100	1	100	7.5	0	0	2.468	45
QJS18	1	1	17.3333	3.33333	0	9	5	3	2	0.666667	0	10000	6	16	4	1	0	0	158	1	1	1.5	187	2	100	7.5	0	2	2.468	53
QJS19	1	1.5	0.46	3	0	6	5	5	2	0.4	0.2	4000	6	21	4	1	0	0	215	1	1	1.5	200	1	100	7.5	0	1	2.468	42
QJS20	1	1.8	12.8333	3	0	9	4	6	1	0.166667	0.166667	10000	6	12	5	1	0	0	120	1	0	0	0	1	100	7.5	0	2	2.468	66
QJS30	1	1.5	19.8889	1.66667	0	9	4	9	2	0.222222	0.222222	10000	3	30	4	1	0	0	90	0	1	2	400	1	100	7.5	0	0	2.468	52
QJS31	1	4	15.25	10	0	12	4	4	2	0.5	0.5	10000	6	14	4	1	0	1	300	0	1	0.5	30	1	100	7.5	0	2	2.468	59
QJS32	1	2.3	7.375	5.75	0	12	4	4	1	0.25	0.25	8000	7	13	4	1	0	0	100	0	1	2	60	1	100	7.5	0	0	2.468	45
QJS33	1	4.5	57.375	11.25	0	12	4	4	2	0.5	0.5	10000	6	20	4	1	0	0	200	0	1	0.5	50	1	100	7.5	0	0	2.468	57
QJS6	1	2.8	3.75	3.5	0	6	4	8	2	0.25	0.125	20000	7	20	4	1	0	0	130	0	0	2	0	1	100	7.5	0	2	2.468	62
QJS7	1	1.5	39.8	3	0	9	5	5	2	0.4	0.4	10000	3	15	4	1	0	0	190	1	1	1	10	1	100	7.5	0	3	2.468	51
QJS74	1	1.5	2.66667	5	0	9	5	3	2	0.666667	0	10000	6	20	4	1	0	1	210	1	1	2	30	1	100	7.5	0	5	2.468	52
QJS75	1	4	8.66667	6.66667	0	9	5	6	2	0.333333	0.333333	8000	2	23.2	4	1	0	0	190	1	1	2	50	1	100	7.5	0	4	2.468	45
QJS76	1	1.5	25.5	2.5	5.33333	9	5	6	2	0.333333	0	10000	6	27	4	1	0	0	210	1	1	2	100	1	100	7.5	0	4	2.468	48
QJS77	1	1.5	13.4	15	0	6	5	1	1	1	0	10000	6	23	3	1	0	0	210	1	0	0	0	2	100	7.5	0	4	2.468	69
QJS78	1	0.2	10.75	0.5	9.25	9	5	4	1	0.25	0.25	17000	6	23.2	3	1	0	1	240	1	1	1	178	1	100	7.5	0	3	2.468	47
QJS100	1	1.5	10	3	0	9	5	5	1	0.2	0	2000	4	10.5	3	1	0	1	420	1	1	3	150	1	100	8	0	1	2.468	59
QJS113	1	1.5	1	5	0	9	5	3	2	0.666667	0.333333	12000	5	11	4	1	0	0	230	1	1	3	100	1	100	8	0.5	4	2.468	52
QJS114	1	2.1	6	7	0	9	5	3	1	0.333333	0.333333	10000	4	23	5	3	0.6	0	600	1	1	5	100	1	100	8	0.2	5	2.468	42
QJS115	1	5.5	33.2	11	0	6	5	5	2	0.4	0.2	14000	4	15	5	1	0	0	280	1	1	4	114	1	100	8	0.3	4	2.468	51
QJS116	1	3.4	2.4	6.8	0	9	5	5	3	0.6	0.4	12000	4	10	5	1	0	0	280	1	1	5	40	1	100	8	0.11	5	2.468	58
QJS117	1	2.6	1.71429	3.71429	0	9	5	7	4	0.571429	0.142857	20000	4	30	5	2	0.01	0	840	1	1	5	169	2	100	8	0	4	2.468	36
QJS44	1	0.1	4.88333	0.166667	0	8	3	6	2	0.333333	0.166667	5000	3	9	4	1	0	0	240	0	1	1	60	1	100	8	0	6	2.468	60
QJS45	1	2.4	15.15	4	0	6	3	6	2	0.333333	0.333333	3000	3	10	3	1	0	0	220	0	0	3	0	1	100	8	0	0	2.468	70
QJS46	1	1.3	4	2.6	0	7	4	5	2	0.4	0	5000	3	9.4	4	1	0	0	220	0	1	1	107	1	100	8	0	2	2.468	58
QJS47	1	1.5	1	3.75	0	6	5	4	2	0.5	0	6000	3	18	4	2	1	0	240	0	1	2	60	1	100	8	0	1	2.468	48
QJS48	1	3	15.904	6	0	9	4	5	2	0.4	0	10000	5	25	3	2	0.5	0	230	0	1	2	213	1	100	8	0	3	2.468	58
QJS96	1	0.9	4.2	4.5	0	9	5	2	2	1	1	5000	4	10	3	1	0	1	240	0	0	3	0	1	100	8	0	0	2.468	62
QJS97	1	6	20.0714	8.57143	0	12	5	7	3	0.428571	0	8000	4	60	4	5	1	1	220	0	1	3	100	1	100	8	1	4	2.468	59
QJS98	1	2.2	13.2	4.4	0	12	5	5	2	0.4	0	5000	6	13	4	3	0.1	0	220	0	1	2	50	1	100	8	0	2	2.468	58
QJS99	1	2	20	6.66667	0	6	5	3	2	0.666667	0.333333	4000	3	18	5	2	1	0	220	1	1	3	20	1	100	8	0.03	4	2.468	56
QJS101	0	0.6	5.65	3	0	9	4	2	2	1	1	4000	40	12	4	5	0.5	0	0	0	0	0	0	1	90	1	0	3	0	70
QJS102	1	2	15	5	0	9	5	4	2	0.5	0	10000	3	10	4	7	0.2	0	430	0	1	2	30	2	90	1	0	0	2.468	54
QJS103	1	2.1	4.8	2.1	12	9	5	10	2	0.2	0	20000	30	10	3	6	0.3	0	390	0	1	2	30	2	90	1	0	1	2.468	64
QJS104	1	0.8	1.25	2	0	9	5	4	2	0.5	0.25	20000	3	10	4	3	0.5	0	330	0	1	2	50	1	90	1	0	0	2.468	50
QJS105	1	0.2	8.5	0.4	0	9	5	5	3	0.6	0	5000	5	5	3	6	0.4	0	370	0	0	4	59	1	90	1	0	1	2.468	65
QJS118	1	2.7	31.3333	9	0	12	5	3	2	0.666667	0.333333	9000	5	8	5	3	1	0	250	1	1	1	0	1	90	1	0.56	2	2.468	52
QJS119	1	8	21	26.6667	0	9	5	3	2	0.666667	0.333333	10000	4	30	4	3	0.01	1	640	1	1	3	78	1	90	1	0.18	5	2.468	65
QJS120	0	0.8	19.6	1.6	0	9	5	5	2	0.4	0.2	7000	40	7	3	4	1	0	0	1	1	4	140	1	90	1	0	4	0	66
QJS49	1	3	7.25	7.5	0	9	5	4	2	0.5	0.25	5000	8	36	2	4	1	0	295	0	1	1	145	1	90	1	0.1	1	2.468	45
QJS50	1	1.5	13.8571	2.14286	0	6	2	7	1	0.142857	0.142857	5000	40	10	4	7	1	0	230	0	1	0.5	200	1	90	1	0	0	2.468	66
QJS51	1	3	15.5	5	0	9	4	6	2	0.333333	0	5000	30	35	4	7	1	0	220	0	1	1	116	1	90	1	0	0	2.468	57
QJS52	1	3	20.4	6	5	12	4	5	2	0.4	0.4	10000	3	11	4	1	0	1	240	0	1	2	206	1	90	1	0	0	2.468	59
QJS53	1	1	14.4	2	5	9	4	5	2	0.4	0	10000	3	9	4	3	0.5	0	260	0	1	2	258	1	90	1	0	2	2.468	55
QJS59	1	10	29	25	0	9	5	4	2	0.5	0.25	7000	3	33	5	2	0.01	0	100	1	1	4	1002	1	90	1	0.7	4	2.468	53
QJS60	1	3.3	14.5	5.5	0	9	5	6	2	0.333333	0.166667	8000	3	9	3	1	0	0	250	1	1	2	120	2	90	1	0.2	4	2.468	54
QJS10	1	1.4	10.662	2.33333	0	9	4	6	1	0.166667	0.5	8000	6	7	4	1	0	0	270	0	1	1	120	1	100	3	0	3	2.468	42
QJS21	1	0.8	4.6	1.6	0	9	4	5	1	0.2	0.2	10000	8	13	4	1	0	0	500	1	1	3	60	1	100	3	0	2	2.468	51
QJS22	1	1.5	6.94133	5	0	9	5	3	2	0.666667	0	10000	4	8	3	1	0	1	330	1	1	2	20	1	100	3	0	0	2.468	50
QJS23	1	1.9	1.75	4.75	0	9	5	4	2	0.5	0	30000	5	8	3	1	0	1	350	0	1	5	145	1	100	3	0	3	2.468	45
QJS24	1	2.5	16	8.33333	0	9	4	3	2	0.666667	0	15000	4	13	4	2	0.5	0	470	0	1	2	20	2	100	3	0	0	2.468	52
QJS25	1	1	2	2	0	12	5	5	2	0.4	0.4	25000	4	25	4	2	0.5	1	240	0	1	4	300	1	100	3	0	2	2.468	41
QJS29	1	2	1.13333	6.66667	0	9	4	3	2	0.666667	0.333333	5000	6	13	4	2	1	0	270	0	0	3	0	1	100	3	0	3	2.468	57
QJS7	1	30	13.45	30	0	12	4	3	1	0.333333	0.666667	7000	4	17	4	3	0.5	0	270	0	1	1	200	1	100	3	0	0	2.468	49
QJS79	1	2	16.8333	6.66667	7.33333	8	5	3	2	0.666667	0	20000	7	15	3	2	0.3	1	340	0	1	2	1000	1	100	3	0	2	2.468	50
QJS8	1	1.5	25.6	3	0	6	4	5	1	0.2	0.4	10000	5	10	4	1	0	0	270	0	1	0.5	200	1	100	3	0	0	2.468	46
QJS80	1	1	1.75	2.5	0	7	3	4	1	0.25	0	10000	7	12	4	1	0	0	310	0	1	1	80	1	100	3	0	4	2.468	55
QJS81	1	1	1.7	2	0	9	5	5	2	0.4	0.4	10000	6	11	4	1	0	0	270	0	1	2	25	1	100	3	0.03	2	2.468	50
QJS82	1	3	29.75	5	6.66667	9	5	6	2	0.333333	0.333333	10000	9	14	3	2	0.5	0	365	0	1	2	200	1	100	3	0	2	2.468	53
QJS83	1	1.5	33.65	3.75	0	6	5	4	2	0.5	0	8000	4	12	3	4	0.2	1	400	0	1	1	18	1	100	3	0	4	2.468	60
QJS9	1	1.5	7.6	3	0	12	4	5	2	0.4	0	10000	6	16	4	3	0.5	0	270	0	1	1	100	1	100	3	0	0	2.468	50
QJS26	1	2	1.84	4	0	12	4	5	2	0.4	0	10000	3	11	4	2	0.4	0	240	0	1	2	200	1	100	15	0	0	2.468	52
QJS27	1	2	2.83333	3.33333	0	9	3	6	2	0.333333	0.166667	8000	3	29	3	3	0.4	0	280	0	1	2	30	1	100	15	0	0	2.468	60
QJS28	1	1.6	20.5	2.66667	0	6	5	6	1	0.166667	0	10000	5	8	5	1	0	1	220	0	0	0	0	1	100	15	0	0	2.468	64
QJS34	1	1.5	17.74	3	0	9	4	5	2	0.4	0.4	10000	7	10	4	3	1	0	240	0	1	0.5	30	1	100	15	0	3	2.468	65
QJS35	1	1.5	20.45	5	0	9	4	3	2	0.666667	0.666667	8000	3	10	4	4	0.4	0	220	0	1	2	25	2	100	15	0	0	2.468	51
QJS36	1	4	39.8533	13.3333	5	9	4	3	2	0.666667	0.666667	6000	3	20	4	1	0	0	260	0	1	2	100	1	100	15	0	0	2.468	48
QJS37	1	2.5	18.366	6.25	0	9	4	4	2	0.5	0.5	5000	2	10	4	3	0.1	0	230	0	1	0.5	15	1	100	15	0	3	2.468	46
QJS38	1	3	6.88	6	0	9	4	5	3	0.6	0.4	10000	4	20	4	2	0.3	0	280	0	1	0.5	100	1	100	15	0	0	2.468	50
QJS84	1	3	16.4167	5	0	12	5	6	1	0.166667	0	10000	5	15	3	1	0	1	220	0	1	2	25	1	100	15	0	4	2.468	5
QJS85	1	1	28.74	2	0	6	3	5	2	0.4	0	8000	7	13	4	4	1	0	250	0	0	3	0	2	100	15	0	2	2.468	67
QJS86	1	2	19.5667	6.66667	0	9	5	3	2	0.666667	0	5000	29	20	4	4	0.5	0	260	0	1	2	83	1	100	15	0	2	2.468	50
QJS87	1	0.7	17.9	3.5	0	9	5	2	1	0.5	0	10000	3	6	4	1	0	0	250	0	1	2	13	1	100	15	0	1	2.468	49
QJS88	1	1.6	14.84	3.2	0	9	2	5	2	0.4	0	10000	5	26	4	6	1	1	350	0	0	0	0	1	100	15	0.8	2	2.468	68
QJS89	1	1	1.83333	1.66667	0	9	5	6	2	0.333333	0.166667	8000	3	12	3	1	0	0	230	0	1	0.5	50	1	100	15	0	0	2.468	51
QJS90	1	1.5	3.1	1.875	0	12	4	8	2	0.25	0.25	10000	36	10	3	3	1	1	270	1	1	1	20	1	100	15	0	0	2.468	60
QJS54	1	1.3	8	6.5	0	9	3	2	2	1	1	4000	4	10	3	3	1	0	250	0	1	1	10	1	100	18	0.12	1	2.468	62
QJS55	1	4	9	8	8	11	5	5	2	0.4	0.2	20000	35	22	4	4	0.5	1	250	1	1	2	450	1	100	18	0	3	2.468	51
QJS56	1	4	7.4	8	0	8	5	5	1	0.2	0.4	3000	3	17	4	1	0	0	250	0	1	2	100	1	100	18	0	2	2.468	45
QJS57	1	1.3	9	2.6	0	9	4	5	2	0.4	0	3000	3	16	4	3	0.5	0	250	0	1	1	10	2	100	18	0	1	2.468	64
QJS58	1	1.5	7.8	3	0	9	4	5	2	0.4	0	3000	3	15	4	4	0.5	0	250	0	1	1	10	1	100	18	0	1	2.468	65
QJS64	1	3	31	7.5	0	6	5	4	2	0.5	0.5	4000	6	8	5	2	0.01	0	290	0	1	3	60	1	100	18	0.06	3	2.468	60
QJS65	1	5	15.5	12.5	0	6	5	4	2	0.5	0.25	4000	4	25	5	5	0.5	0	240	1	1	3	100	1	100	18	0.1	2	2.468	68
QJS66	1	3.5	11.0833	5.83333	0	6	5	6	2	0.333333	0.333333	10000	4	10	5	3	0.01	0	270	0	0	0	0	2	100	18	0.54	2	2.468	70
QJS67	1	4.1	20.5	6.83333	0	9	5	6	2	0.333333	0.166667	4000	4	20	4	3	0.1	0	270	0	0	3	0	1	100	18	0.2	4	2.468	60
QJS68	1	5	27.75	12.5	4.75	9	5	4	1	0.25	0.5	13000	6	20	4	4	0.2	0	270	1	1	4	400	1	100	18	0.18	2	2.468	50
QJS91	1	5	14.6667	16.6667	0	9	5	3	2	0.666667	0.333333	2000	4	20	3	3	0.2	0	100	0	1	2	20	1	100	18	0	3	2.468	56
QJS92	1	4.5	12.6667	15	0	12	5	3	1	0.333333	0.666667	2000	4	30	3	5	0.2	0	250	0	1	3	40	1	100	18	0	0	2.468	53
QJS93	1	0.8	12.6667	2.66667	0	9	4	3	2	0.666667	0	1000	2	4.6	3	1	0	0	250	0	1	2	50	1	100	18	0.15	0	2.468	54
QJS94	1	2.5	11.5	12.5	0	12	4	2	2	1	0	10000	4	9	3	2	0.1	0	250	0	1	2	30	1	100	18	0	1	2.468	52
QJS95	1	2.4	5	3.42857	2.85714	9	5	7	4	0.571429	0	5000	4	17	3	1	0	1	250	0	1	3	100	1	100	18	1	3	2.468	40
XTS19	0	1.5	7.38883	2.5	2.5	12	4	6	1	0.166667	0.333333	20000	30	43	4	6	1.3	1	0	1	1	2	50	2	65	7	0	2	0	60
XTS2	1	1.5	17	2.5	0	9	5	6	2	0.333333	0	10000	4	16	5	2	0.2	0	240	0	1	4	100	1	65	7	0.16	0	2.468	52
XTS20	1	1.5	0.937778	1.66667	0	6	4	9	2	0.222222	0.222222	30000	39	40	4	6	0.5	0	420	0	1	2	0	1	65	7	0	0	2.468	67
XTS21	1	1.5	24.5714	2.14286	20	12	4	7	1	0.142857	0.285714	7000	3	30	3	3	0.5	0	315	1	1	2	400	1	65	7	1.8	1	2.468	53
XTS27	1	1.5	23.6	1.875	0	9	5	8	2	0.25	0.25	5000	34	13.8	3	7	0.6	0	240	0	0	0	0	1	65	7	0	1	2.468	63
XTS28	1	1.5	34.72	3	0	9	5	5	1	0.2	0	10000	35	30	4	2	0.06	0	230	0	1	2	100	1	65	7	0	3	2.468	63
XTS29	0	10	37.6	20	4	9	5	5	3	0.6	0	10000	30	18	4	3	0.6	0	0	0	1	1	70	1	65	7	0	2	0	56
XTS3	1	1.7	13.4	3.4	0	6	4	5	2	0.4	0.2	10000	5	14	4	2	0.2	0	240	0	1	2.5	80	2	65	7	0	0	2.468	51
XTS35	1	1.5	3.7	3	0	9	5	5	1	0.2	0.2	10000	3	10	4	1	0	0	270	0	1	2	230	1	65	7	0	2	2.468	49
XTS36	1	1.5	2	3	0	10	5	5	3	0.6	0	15000	5	50	4	5	0.6	1	280	0	1	2	300	1	65	7	0	1	2.468	30
XTS4	1	0.5	0.583333	0.833333	0	6	4	6	3	0.5	0.333333	20000	3	26	4	4	0.5	0	770	0	1	2	40	2	65	7	0	0	2.468	67
XTS5	1	1.8	6.16667	3	0	9	3	6	2	0.333333	0	15000	34	24	4	6	0.5	0	240	0	1	1	15	1	65	7	0	2	2.468	53
XTS6	1	1.5	9	2.5	0	6	5	6	1	0.166667	0.166667	20000	5	41	4	4	0.5	1	180	0	1	3	120	1	65	7	0	2	2.468	55
XTS7	1	3.5	53.44	7	7.6	12	4	5	1	0.2	0.4	15000	4	20	4	4	0.5	0	240	0	1	1	300	1	65	7	0	3	2.468	55
XTS8	1	1	8.07333	1.66667	2.5	9	4	6	2	0.333333	0.333333	20000	24	30	4	5	0.5	1	208	0	1	1	200	2	65	7	0	2	2.468	55
XTS10	1	3	23.25	7.5	12.5	6	5	4	2	0.5	0	20000	5	30	3	5	0.5	0	240	0	1	2	100	1	100	5	0.32	2	2.468	50
XTS11	0	1.5	7.16667	2.5	10	9	3	6	1	0.166667	0.333333	10000	30	14	3	4	0.3	0	0	0	1	2	40	1	100	5	0	2	0	69
XTS12	1	3.9	17.6667	13	13.3333	12	5	3	2	0.666667	0.333333	20000	5	17	3	1	0	0	100	1	1	1	750	1	100	5	0	3	2.468	51
XTS13	1	1.5	13.6667	5	0	9	4	3	2	0.666667	0	3000	4	15	3	2	1	0	220	0	1	2	20	1	100	5	0.06	2	2.468	60
XTS37	1	6	8.5	10	0	9	5	6	2	0.333333	0	15000	35	45	3	5	1.5	0	220	0	1	3	24	1	100	5	0	2	2.468	60
XTS42	1	1.5	6.525	1.875	0	9	5	8	2	0.25	0.25	8000	30	26	2	5	1	0	320	1	1	2	46	1	100	5	0	1	2.468	58
XTS43	1	1	7.09333	3.33333	0	6	4	3	1	0.333333	0.666667	3000	40	24	4	5	1	0	400	0	1	0.5	0	1	100	5	0	1	2.468	68
XTS44	0	1.8	39.1667	6	5.66667	12	5	3	2	0.666667	0	6000	15	24	4	6	1	0	0	0	1	3	186	2	100	5	0	1	0	57
XTS45	1	3	13.6	6	0	9	4	5	2	0.4	0	10000	5	15	4	2	1	0	400	0	1	2	133	1	100	5	0	1	2.468	53
XTS52	1	4.5	33.5	7.5	0	9	5	6	2	0.333333	0.333333	7000	5	21	5	2	0.01	1	210	1	1	2	120	1	100	5	0.3	4	2.468	68
XTS53	0	1.3	6.66667	4.33333	0	9	5	3	3	1	0.666667	6000	30	7	4	3	0.5	0	0	0	1	2	17	1	100	5	0	2	0	31
XTS54	0	1	8.5	1.66667	0	6	5	6	2	0.333333	0.333333	12000	15	10	4	4	0.3	0	0	1	1	4	60	1	100	5	0	1	0	63
XTS60	1	3	21.5	5	0	6	5	6	2	0.333333	0.333333	3000	4	10	4	1	0	0	200	0	1	4	89	1	100	5	0.12	3	2.468	58
XTS62	0	4	4	6.66667	6.66667	6	5	6	3	0.5	0.333333	20000	12	12	4	2	0.25	0	0	1	1	5	180	1	100	5	0	6	0	37
XTS9	1	6	14.5	15	0	9	5	4	2	0.5	0.5	20000	35	29	3	6	0.8	1	180	0	1	2	110	1	100	5	0	3	2.468	53
XTS1	0	1.3	5.08	2.6	0	9	5	5	1	0.2	0.2	10000	40	10	3	6	1	0	0	0	1	1	40	1	55	8	0	0	0	60
XTS22	1	1.5	5.15067	5	0	6	4	3	2	0.666667	0.333333	10000	5	5	4	2	0.1	0	100	0	1	1	30	1	55	8	0.7	2	2.468	70
XTS23	1	6	44.82	15	0	12	4	4	2	0.5	0.25	20000	4	20	4	3	0.8	0	900	0	1	0.5	30	1	55	8	0	2	2.468	51
XTS24	1	3	38.5	10	0	6	4	3	2	0.666667	0.333333	10000	4	16	4	1	0	0	550	0	0	3	0	1	55	8	0	0	2.468	62
XTS25	0	1	6.2	2	0	6	4	5	2	0.4	0.2	5000	40	7	4	6	1.5	1	0	0	1	3	20	1	55	8	0	0	0	71
XTS26	0	1.5	7.35	3.75	3.75	12	4	4	2	0.5	0.5	5000	30	10	4	7	0.5	0	0	0	1	0.5	20	1	55	8	0	0	0	58
XTS30	0	0.3	45.5333	1	0	8	5	3	2	0.666667	0	8000	25	14	3	3	1.5	0	0	0	1	1	80	1	55	8	0	3	0	50
XTS31	0	1.5	33.6	3.75	0	6	3	4	1	0.25	0.5	5000	45	8.4	3	5	0.5	0	0	0	0	0	0	2	55	8	0	2	0	76
XTS32	0	1.5	12.04	3	0	6	4	5	2	0.4	0.4	5000	30	13	4	5	0.5	0	0	0	1	3	20	1	55	8	0	3	0	52
XTS33	1	2	37.52	4	0	8	5	5	2	0.4	0	10000	30	53	3	6	0.5	0	100	0	1	2	13	1	55	8	0.27	3	2.468	57
XTS34	0	0.2	2.6	0.4	0	12	2	5	1	0.2	0	8000	50	10.3	3	6	1	0	0	0	0	4	137	1	55	8	0	0	0	63
XTS38	1	1.5	1	3	0	9	3	5	1	0.2	0.2	10000	3	10	4	1	0	1	267	1	1	2	20	2	55	8	0.6	1	2.468	66
XTS39	1	1.1	32.35	2.75	0	9	4	4	2	0.5	0	20000	3	13	4	1	0	0	100	1	1	0.5	50	1	55	8	1.1	0	2.468	53
XTS40	0	1	12.8	2	0	9	3	5	1	0.2	0.4	10000	38	8	3	5	0.5	0	0	0	0	3	0	1	55	8	0	3	0	68
XTS41	0	0.8	2.83333	1.33333	6.33333	9	4	6	2	0.333333	0	6000	20	7	4	1	0	0	0	0	1	1	138	1	55	8	0	0	0	59
XTS14	1	13	15	43.3333	0	12	5	3	2	0.666667	0	30000	4	100	3	2	0.6	1	680	1	1	2	100	1	100	7.5	0.7	2	2.468	62
XTS15	0	1.1	10.5	2.75	0	12	5	4	1	0.25	0	15000	35	20	3	2	0.07	0	0	0	1	1.5	30	1	100	7.5	0	1	0	63
XTS16	1	9.7	76.06	19.4	7.2	12	5	5	2	0.4	0	30000	5	18	3	2	0.4	0	600	1	1	2	150	1	100	7.5	6	2	2.468	57
XTS17	0	0.8	16.25	1	0	6	4	8	1	0.125	0.25	10000	40	14	3	4	0.5	0	0	0	0	0	0	2	100	7.5	0	0	0	65
XTS18	1	1	22.4	2	0	6	4	5	1	0.2	0	10000	30	23	3	2	0.6	0	487	0	0	4	0	1	100	7.5	0.15	0	2.468	65
XTS46	1	4	20.15	10	0.75	9	5	4	2	0.5	0	20000	30	60	4	6	1	0	640	0	1	2	200	1	100	7.5	0	0	2.468	53
XTS47	0	4.5	18.3	22.5	0	12	4	2	2	1	1	20000	3	77	4	1	0	0	0	0	1	2	43	1	100	7.5	0	0	0	68
XTS48	1	2.5	9.83333	4.16667	0	12	3	6	2	0.333333	0	3000	40	17	4	5	1	1	250	0	1	1	80	1	100	7.5	0	1	2.468	77
XTS49	0	1.5	0.5	7.5	0	6	3	2	2	1	0	3000	15	31	4	6	1	1	0	0	0	0	0	1	100	7.5	0	2	0	73
XTS51	0	0.8	15.9091	0.727273	0	9	5	11	2	0.181818	0.181818	10000	6	80	4	5	0.6	0	0	0	1	1	247	1	100	7.5	0	1	0	59
XTS55	0	3	1.5	5	6	12	5	6	2	0.333333	0.333333	20000	30	45	4	2	0.01	0	0	1	1	4	270	2	100	7.5	0	4	0	49
XTS56	0	6	10.575	15	0	9	5	4	2	0.5	0.5	12000	30	18	4	3	0.1	0	0	1	1	2	260	1	100	7.5	0	3	0	37
XTS57	0	2	16.3333	6.66667	15	9	5	3	2	0.666667	0.666667	20000	30	20	3	1	0	0	0	0	1	2	43	1	100	7.5	0	2	0	54
XTS58	0	1.3	15.8	2.6	0	12	5	5	1	0.2	0.4	10000	50	20	4	2	0.01	0	0	1	1	2	107	1	100	7.5	0	4	0	63
XTS59	1	12	21.2	24	0	12	5	5	2	0.4	0.4	15000	3	100	4	3	0.01	0	210	1	1	4	330	1	100	7.5	0.3	3	2.468	50
XTS101	1	0.8	4	1.6	0	6	4	5	2	0.4	0.4	20000	3	20	4	1	0	0	186	0	1	3	20	2	50	11	0	3	2.468	65
XTS102	1	9	21.4	18	0	9	4	5	2	0.4	0.2	25000	6	50	4	4	1	0	280	1	1	2.5	300	1	50	11	0	0	2.468	49
XTS103	1	3.5	18.3333	11.6667	0	9	4	3	2	0.666667	0	20000	4	50	3	1	0	1	142	0	1	1	30	1	50	11	0	2	2.468	54
XTS104	1	1.7	15.75	4.25	0	9	5	4	1	0.25	0.25	10000	23	40	4	3	1	0	100	0	1	4	30	1	50	11	0	0	2.468	43
XTS105	1	0.8	2.375	2	1.25	9	5	4	1	0.25	0	15000	5	50	3	1	0	1	160	0	1	2	130	1	50	11	0	1	2.468	48
XTS50	1	0.8	3.5	2	0	5	5	4	1	0.25	0.5	15000	4	20	3	1	0	1	150	0	1	1.5	120	2	50	11	0	3	2.468	41
XTS61	1	0.8	14.7	0.8	0	12	5	10	1	0.1	0	10000	5	50	3	1	0	0	160	0	1	1	20	1	50	11	0	0	2.468	60
XTS63	1	0.8	1.9	2	0	12	5	4	2	0.5	0.5	10000	3	50	3	1	0	1	180	0	1	2	60	1	50	11	0	2	2.468	40
XTS64	1	6	6.52	12	0	9	5	5	2	0.4	0	10000	3	50	3	5	1	0	390	0	1	2	50	1	50	11	0	0	2.468	55
XTS65	1	0.8	7.82133	2.66667	0	9	4	3	2	0.666667	0.666667	15000	15	58	4	1	0	0	160	0	1	0.5	50	1	50	11	0	1	2.468	46
XTS71	1	0.8	7.5	4	0	9	4	2	2	1	1	7000	5	58	4	1	0	1	830	0	1	3	20	1	50	11	0	0	2.468	52
XTS72	1	0.8	29.2	2.66667	13.3333	5	5	3	2	0.666667	0	25000	3	50	3	1	0	0	160	0	1	1.5	100	1	50	11	0	1	2.468	53
XTS73	1	0.8	7	1.6	0	9	4	5	2	0.4	0.4	10000	5	124	4	1	0	1	510	0	1	3	40	1	50	11	0	1	2.468	60
XTS74	1	0.8	7.5944	1.6	10	9	4	5	2	0.4	0.4	10000	4	60	4	2	1	0	570	0	1	1	100	2	50	11	0	0	2.468	49
XTS75	1	0.8	8.75	4	0	9	4	2	2	1	1	7000	3	60	4	1	0	0	830	0	0	0	0	1	50	11	0	0	2.468	61
XTS111	1	20	54.75	50	15	12	5	4	2	0.5	0.5	30000	5	100	5	2	0.01	1	260	1	1	3	200	1	100	7.5	0	3	2.468	59
XTS112	1	3.5	20	8.75	17.5	9	5	4	2	0.5	0.25	14000	5	35	4	4	0.01	0	240	0	1	2	50	1	100	7.5	0.14	3	2.468	50
XTS113	1	16	28.6667	26.6667	0	9	5	6	1	0.166667	0.333333	14000	4	50	4	2	0.01	0	10	1	1	4	100	2	100	7.5	30.4	2	2.468	50
XTS114	1	7	29.075	17.5	0	12	5	4	2	0.5	0.25	10000	4	50	4	2	0.02	0	110	1	1	3	100	1	100	7.5	0.2	3	2.468	55
XTS115	1	4	35.6667	13.3333	0	9	5	3	2	0.666667	0.333333	20000	3	23	4	1	0	0	120	0	1	2	110	1	100	7.5	0.3	3	2.468	51
XTS81	1	1.5	4.5	3.75	7.5	9	5	4	2	0.5	0.25	15000	5	90	3	1	0	1	150	1	1	2	80	1	100	7.5	0	2	2.468	49
XTS82	1	0.8	14.9	1.6	0	0	4	5	3	0.6	0.2	7000	5	70	3	5	0.2	0	160	0	1	2	10	1	100	7.5	0	0	2.468	53
XTS83	1	0.8	2	4	0	6	5	2	2	1	0	5000	2	30	3	5	1	0	778	0	1	2	15	1	100	7.5	4	3	2.468	56
XTS84	1	1.7	15.5	17	0	9	5	1	1	1	0	15000	2	23	3	3	0.6	0	734	0	1	1	20	1	100	7.5	2	2	2.468	60
XTS85	1	2	9.11111	2.22222	0	2	5	9	3	0.333333	0	3000	4	20	3	4	0.6	1	750	0	1	2	100	1	100	7.5	0.3	4	2.468	49
XTS91	1	4	37.3333	13.3333	133.333	9	5	3	2	0.666667	0	7000	2	33	4	1	0	0	230	0	1	3	270	1	100	7.5	0.6	3	2.468	56
XTS92	1	0.8	2.4	1.6	0	9	5	5	2	0.4	0.4	5000	4	45	2	3	0.6	0	100	0	1	1	49	1	100	7.5	0	0	2.468	49
XTS93	1	2	8.56	4	0	6	5	5	2	0.4	0	15000	4	60	2	2	0.6	1	130	0	1	0.5	6	1	100	7.5	0	1	2.468	56
XTS94	1	3	16.3889	3.33333	0	9	4	9	2	0.222222	0	10000	4	45	3	3	1	0	240	0	1	0.5	50	2	100	7.5	0	1	2.468	59
XTS95	1	1	1.5	5	0	11	3	2	2	1	0	5000	4	31	4	4	1	0	110	0	1	2	30	1	100	7.5	0	1	2.468	59
XTS106	1	7	9.83333	11.6667	0	6	4	6	4	0.666667	0.333333	10000	3	80	2	1	0	1	130	0	0	0	0	2	100	15	0	0	2.468	68
XTS107	0	1.4	28.5714	2	21.4286	9	4	7	2	0.285714	0	20000	30	40	4	1	0	1	0	0	1	2	20	1	100	15	0	3	0	58
XTS108	0	1.6	11.1429	2.28571	0	9	4	7	1	0.142857	0	15000	35	27	4	3	0.15	1	0	0	0	0	0	1	100	15	0	0	0	64
XTS109	1	8	16.7	20	2.5	9	4	4	2	0.5	0	25000	15	82	4	6	0.1	0	0	0	1	1	200	2	100	15	7.02	0	2.468	45
XTS110	0	1	10.7	2	0	9	4	5	2	0.4	0.4	7000	6	21	2	5	0.2	0	0	0	0	0	0	1	100	15	0	0	0	68
XTS66	1	30	70.15	75	4.9	12	5	4	2	0.5	0.5	20000	3	18	3	2	0.5	1	80	0	1	3	605	1	100	15	0	2	2.468	41
XTS67	0	1	7.1	5	0	12	3	2	2	1	0	10000	30	19	3	1	0	0	0	0	1	1	60	1	100	15	0	1	0	63
XTS68	1	3	37.25	7.5	0	9	3	4	2	0.5	0.5	20000	10	100	4	1	0	1	90	0	1	1.5	100	1	100	15	0	1	2.468	56
XTS69	1	0.8	0.833333	1.33333	0	6	5	6	4	0.666667	0	20000	4	100	3	2	0.1	1	76	0	1	1	1000	2	100	15	0	1	2.468	36
XTS70	1	0.8	17.6	2	0	9	5	4	2	0.5	0	20000	5	100	3	2	0.06	1	140	0	1	2	167	1	100	15	0	0	2.468	56
XTS76	0	1.5	9.08	3	0	12	4	5	2	0.4	0.4	2000	30	5	4	2	0.6	0	0	0	0	0	0	1	100	15	0	0	0	60
XTS77	1	0.8	0.3	1.6	0	6	4	5	2	0.4	0.2	15000	3	14	4	1	0	0	310	0	0	3	71	1	100	15	0	3	2.468	72
XTS78	1	0.8	20	2.66667	0	6	4	3	2	0.666667	0.666667	10000	4	20	4	1	0	0	360	0	0	0	0	1	100	15	0	0	2.468	57
XTS79	0	0.8	2	1.33333	0	6	4	6	2	0.333333	0.333333	15000	30	21	4	3	0.1	0	0	0	1	0.5	110	1	100	15	0	0	0	49
XTS80	0	0.8	18.575	2	0	9	4	4	2	0.5	0.5	20000	30	10	4	2	0.3	1	0	0	1	0.5	150	1	100	15	0	2	0	52
XTS100	0	0.1	3.7	0.25	0	9	3	4	2	0.5	0	5000	30	11	4	6	0.1	0	0	0	1	2	60	2	95	8	0	3	0	57
XTS116	1	4.5	18.6667	7.5	0	9	5	6	2	0.333333	0.333333	7000	4	23	4	1	0	0	210	0	1	2	60	1	95	8	0	6	2.468	70
XTS117	1	2.7	15.8333	4.5	0	6	5	6	2	0.333333	0.333333	7000	3	10	4	1	0	0	200	1	1	1	40	1	95	8	0.12	1	2.468	70
XTS118	0	0.9	7.5	2.25	0	9	3	4	2	0.5	0.25	6000	40	9	4	3	0.2	1	0	0	1	2	20	1	95	8	0	1	0	59
XTS119	0	1.1	8.1	2.2	0	6	5	5	2	0.4	0.2	6000	40	10	4	1	0	0	0	0	1	4	50	2	95	8	0	2	0	54
XTS120	1	10	12.1667	16.6667	0	6	5	6	2	0.333333	0.333333	15000	3	60	4	1	0	0	168	1	1	4	140	1	95	8	0.2	3	2.468	48
XTS86	1	1.37	9	6.85	0	6	4	2	2	1	0	10000	3	60	3	1	0	0	290	0	0	3	0	1	95	8	1	0	2.468	63
XTS87	0	0.4	18	4	0	9	5	1	1	1	0	2000	50	13	3	2	1	0	0	0	1	1	10	1	95	8	0	0	0	57
XTS88	1	0.8	6.15	4	0	4	3	2	2	1	1	7000	30	20	3	6	1	0	200	0	0	4	0	1	95	8	0.1	0	2.468	70
XTS89	0	0.2	1.25	1	0	6	3	2	1	0.5	1	6000	50	7	3	4	0.5	0	0	0	0	0	0	1	95	8	0	0	0	73
XTS90	1	2.6	8	13	0	9	4	2	2	1	1	4000	30	25	3	5	0.2	0	245	0	0	4	0	1	95	8	0	3	2.468	58
XTS96	1	13	49.2	43.3333	0	5	5	3	2	0.666667	0	10000	3	124	4	3	1	0	202	1	1	1	50	1	95	8	0	0	2.468	53
XTS97	0	0.8	19.1667	1.33333	6	9	5	6	2	0.333333	0	10000	50	10	4	6	0.5	0	0	0	1	2	75	2	95	8	0	1	0	65
XTS98	0	2	3.1	10	0	6	2	2	1	0.5	1	3000	40	25	4	1	0	0	0	0	1	0.5	20	1	95	8	0	0	0	70
XTS99	1	1	21.75	2.5	5	9	5	4	2	0.5	0.25	10000	3	15	3	1	0	1	200	0	1	2	300	1	95	8	0	1	2.468	50
GAX1	1	3.84	2.4	12.8	0	3	3	3	2	0.666667	0.333333	10000	2	20	3	1	0	0	250	1	1	4	200	1	100	3	0.1	0	2.468	64
GAX2	1	8	20.5	13.3333	25.6667	3	4	6	2	0.333333	0.166667	10000	3	70	2	3	0.5	1	730	1	1	1	25	1	100	3	0.7	1	2.468	65
GAX3	1	6	5.39556	6.66667	5.55556	7	3	9	2	0.222222	0	10000	1	40	4	2	0.5	0	220	0	1	1	30	1	100	3	0.1	2	2.468	60
GAX33	1	9.395	69.75	43.95	0	0	4	1	1	1	1	8000	5	16.7	3	1	0	0	240	0	1	4	120	1	100	3	0	2	2.468	69
GAX34	1	5.17	9.85	25.85	0	7	4	2	2	1	1	10000	5	6	3	1	0	0	500	0	1	1	0	2	100	3	0	2	2.468	70
GAX35	1	2.75	2.58333	4.58333	0	0	4	6	2	0.333333	0.333333	10000	4	8	3	1	0	0	480	0	0	0	0	1	100	3	0	1	2.468	70
GAX4	0	0.77	1.35	3.85	0	5	2	2	2	1	1	2000	40	8	4	4	0.8	0	0	0	0	3	31	1	100	3	0	2	0	70
GAX44	1	8	22.9333	13.3333	2.83333	9	5	6	1	0.166667	0.166667	15000	4	33	3	2	0.15	0	350	1	1	1	131	1	100	3	0.2	1	2.468	53
GAX46	1	6.44	39.48	12.88	0	8	4	5	2	0.4	0.2	25000	3	20	4	1	0	0	450	0	1	1	163	1	100	3	0.25	5	2.468	62
GAX47	1	5.6	40	18.6667	0	2	4	3	2	0.666667	0.333333	10000	3	24	4	2	0.06	1	100	0	0	0	0	1	100	3	0.24	3	2.468	65
GAX48	1	2.8	44.25	7	0	10	5	4	2	0.5	0.5	10000	3	47	3	1	0	0	700	0	1	3	30	1	100	3	0.3	1	2.468	53
GAX49	1	8.53	30.55	14.2167	0	10	5	6	2	0.333333	0	10000	5	22	3	5	1	1	600	0	1	4	90	1	100	3	0	3	2.468	59
GAX5	1	15	42	30	23.8	8	5	5	1	0.2	0	30000	2	70	2	5	0.8	0	285	1	1	3	1000	2	100	3	0.3	2	2.468	52
GAX8	1	7.3	50.975	18.25	0	9	5	4	1	0.25	0.25	8000	3	23	3	5	0.5	0	240	0	1	1	80	1	100	3	0.12	4	2.468	60
GAX9	0	3.7	38.08	7.4	0	9	4	5	1	0.2	0.4	12000	30	23	4	5	0.6	0	0	0	1	2	12	1	100	3	0	2	0	73
GAX100	1	8.64	23.2857	12.3429	0	9	5	7	1	0.142857	0.142857	12000	35	30	3	2	0.6	0	920	0	1	1	227	1	100	0.5	0.5	3	2.468	60
GAX101	1	2.05	39.6833	3.41667	6.66667	10	5	6	2	0.333333	0	10000	3	8	3	1	0	0	240	0	1	2	50	1	100	0.5	0	0	2.468	53
GAX111	1	14.6	41.26	29.2	0	6	5	5	2	0.4	0	12000	7	40	3	3	0.6	0	350	1	1	0	14	1	100	0.5	0.2	1	2.468	58
GAX12	1	13.38	14.6	22.3	0	4	4	6	2	0.333333	0.333333	5000	1	20	5	1	0	0	520	0	1	3	500	1	100	0.5	0	4	2.468	70
GAX13	1	9	36.3333	30	20	5	5	3	2	0.666667	0	10000	3	40	2	4	0.3	0	140	0	1	1	30	1	100	0.5	1.1	0	2.468	46
GAX20	1	4.1	2.25	10.25	0	10	5	4	3	0.75	0.25	10000	6	50	3	1	0	0	220	0	1	2	200	1	100	0.5	0	0	2.468	41
GAX36	1	16	31.7	40	12	9	4	4	2	0.5	0.5	10000	14	130	4	5	0.6	1	260	1	1	5	956	1	100	0.5	1.8	4	2.468	39
GAX42	1	3	6.208	6	9.4	12	5	5	1	0.2	0.4	20000	4	19	3	1	0	0	180	0	1	2	610	2	100	0.5	0.6	2	2.468	47
GAX43	1	16.4	30.8	27.3333	10	9	5	6	3	0.5	0.333333	15000	5	23	4	3	1	0	130	0	1	2	210	1	100	0.5	8.2	2	2.468	42
GAX45	0	0.2	5.5	1	0	12	5	2	2	1	0	6000	10	3.5	4	1	0	1	0	0	1	3	72	1	100	0.5	0	0	0	54
GAX50	1	6.6	48.6667	22	0	9	3	3	2	0.666667	0.666667	8000	5	12	3	3	0.2	0	250	0	1	0.5	10	1	100	0.5	0	2	2.468	49
GAX51	1	1.5	9	5	20	10	5	3	1	0.333333	0.666667	15000	15	17	3	4	1.5	1	250	0	1	5	130	1	100	0.5	0	2	2.468	47
GAX6	1	0.8	15.95	2	15	5	4	4	2	0.5	0.5	10000	20	25	2	5	0.1	0	270	0	1	3	200	1	100	0.5	0.4	0	2.468	46
GAX7	1	12.5	78.4686	17.8571	0	3	3	7	4	0.571429	0.285714	7000	4	128	4	3	0.6	0	230	1	0	3	34	1	100	0.5	0.3	4	2.468	56
GAX91	1	0.95	25.3333	3.16667	0	10	5	3	1	0.333333	0.333333	7000	4	6	3	1	0	0	250	0	1	3	60	1	100	0.5	0	2	2.468	45
GAX11	1	7.8	28.56	26	1	12	5	3	2	0.666667	0.333333	15000	30	31.7	3	1	0	0	270	0	1	1	167	1	100	12	0.8	2	2.468	50
GAX22	1	1	1.5	1.66667	3.33333	3	3	6	2	0.333333	0	10000	10	17	4	2	0.6	1	100	0	1	1	50	1	100	12	8.7	0	2.468	54
GAX23	0	2	32.82	4	41	6	4	5	2	0.4	0.4	20000	20	7	4	3	0.1	0	0	0	1	1	30	1	100	12	0	1	0	70
GAX37	0	2.5	13.64	5	13.6	8	4	5	2	0.4	0.2	10000	30	27	2	6	0.1	0	0	0	1	5	100	2	100	12	0	4	0	65
GAX38	1	18	74.85	45	37.5	5	4	4	2	0.5	0	10000	7	35	3	3	0.2	1	100	1	1	2	50	1	100	12	1	0	2.468	53
GAX39	1	5.5	46.6	18.3333	32	8	4	3	2	0.666667	0	10000	3	20	4	3	1	0	200	0	1	3	20	1	100	12	0.7	3	2.468	60
GAX52	0	0.175	16.0625	0.4375	0	9	3	4	2	0.5	0.5	3000	40	5	4	1	0	1	0	0	0	0	0	1	100	12	0	0	0	70
GAX53	1	2.3	2.25	5.75	1.25	6	5	4	2	0.5	0.25	10000	4	15	4	2	0.01	0	750	0	1	0	17	2	100	12	0.48	2	2.468	60
GAX61	0	0.4	1.4	1	3.75	6	5	4	2	0.5	0.25	12000	5	12	3	3	0.1	1	0	0	1	5	300	1	100	12	0	3	0	47
GAX62	0	2.2	14.5	7.33333	0	6	5	3	2	0.666667	0.666667	15000	40	13.9	3	6	1	0	0	1	1	2	100	1	100	12	0	0	0	65
GAX69	0	0.5	9.16667	1.66667	0	8	4	3	2	0.666667	0.666667	6000	38	7	2	6	0.6	0	0	0	1	1	12	1	100	12	0	0	0	63
GAX70	1	25	14.6667	33.3333	23.3333	5	4	3	2	0.666667	0	7000	6	31	3	1	0	0	315	1	1	0.5	400	1	100	12	0.1	4	2.468	53
GAX71	1	15	21.2	18.75	5	5	4	8	4	0.5	0	10000	6	80	3	3	0.1	1	570	1	1	5	40	1	100	12	1	0	2.468	56
GAX72	1	9	6.16667	30	0	9	5	3	1	0.333333	0	30000	6	50	3	2	0.6	1	275	0	1	2	500	1	100	12	0.3	0	2.468	35
GAX73	1	14	44	35	17.5	11	4	4	2	0.5	0.25	18000	5	65	4	3	0.2	0	65	1	1	1	500	1	100	12	10.3	2	2.468	45
GAX80	1	6.54	59.25	16.35	0	6	5	4	2	0.5	0.25	20000	12	22	3	2	1	1	240	0	1	3	40	1	100	12	0.2	0	2.468	53
GAX87	1	23.62	40.4	78.7333	0	12	5	3	2	0.666667	0	18000	13	100	3	3	1	0	132	1	1	3	500	1	100	12	0	4	2.468	45
GAX88	1	1.87	3.675	4.675	0	10	5	4	2	0.5	0.25	10000	39	15	3	1	0	0	540	0	1	2	80	1	100	12	0	0	2.468	47
GAX89	1	3.79	39.58	7.58	0	7	5	5	2	0.4	0.2	8000	16	20	3	1	0	0	148	1	1	2	200	1	100	12	0.18	1	2.468	60
GAX90	1	11.45	10.875	28.625	0	10	5	4	2	0.5	0.25	20000	4	115	3	1	0	0	290	1	1	5	230	2	100	12	0	1	2.468	32
GAX40	0	1.2	0.8	2.4	0	3	5	5	2	0.4	0.2	1000	15	7	3	5	1	0	0	0	1	2	10	1	100	6	0	0	0	52
GAX41	1	0.8	11.2667	1.33333	50	8	5	6	1	0.166667	0.333333	18000	3	110	3	1	0	0	292.5	1	1	3	1384	1	100	6	3	4	2.468	45
GAX54	0	1	24.1667	3.33333	0	11	5	3	2	0.666667	0	10000	30	14	4	6	0.05	0	0	0	1	0.5	102	1	100	6	0	1	0	59
GAX55	1	8	13.42	16	0	6	5	5	3	0.6	0.4	20000	3	29	4	1	0	0	280	0	1	2	400	2	100	6	0.3	1	2.468	45
GAX56	0	9	28.6	18	0	6	5	5	2	0.4	0	10000	40	120	3	3	0.6	0	0	1	1	3	20	1	100	6	0	0	0	61
GAX63	1	0.8	21.6	2.66667	0	10	5	3	2	0.666667	0	20000	4	30	3	1	0	0	310	0	1	5	120	1	100	6	0	0	2.468	50
GAX64	0	0.8	17.5333	1.33333	0	7	5	6	2	0.333333	0.333333	8000	3	20	3	1	0.6	0	0	1	1	2	150	1	100	6	0	0	0	52
GAX65	1	20.78	34.95	51.95	0	10	5	4	2	0.5	0	20000	4	67	3	1	0	0	240	0	1	2	60	1	100	6	0	2	2.468	33
GAX66	0	0.5	2.08571	0.714286	0	5	4	7	1	0.142857	0	6000	40	7	3	1	0	0	0	0	0	0	0	1	100	6	0	3	0	62
GAX67	1	5	51.95	12.5	42	8	4	4	2	0.5	0	2000	3	36	5	3	0.5	0	260	0	1	2.5	200	1	100	6	0.3	4	2.468	55
GAX76	1	5.5	17.5	9.16667	0	8	4	6	2	0.333333	0.333333	8000	3	35	2	3	0.3	1	280	0	1	1	50	2	100	6	0.3	0	2.468	55
GAX77	1	0.8	0.0333333	1.33333	0	8	4	6	2	0.333333	0.333333	8000	3	120	2	4	1	1	270	1	1	1.5	660	1	100	6	0.1	0	2.468	45
GAX78	1	1.9	24.75	9.5	0	8	4	2	2	1	0.5	6000	2	10	4	2	0.5	1	386	1	1	3	148	1	100	6	0	6	2.468	43
GAX79	1	2	0.04	4	6.4	9	4	5	2	0.4	0.2	20000	3	23	4	1	0	0	820	1	1	1.5	457	1	100	6	0.6	3	2.468	38
GAX83	1	15	44.6	25	40	8	5	6	1	0.166667	0.166667	18000	2	30	4	1	0	0	300	0	1	1	200	2	100	6	0.1	4	2.468	57
GAX102	1	5.1	37.2	12.75	0	11	4	4	2	0.5	0.25	13000	3	32	3	3	0.4	0	220	1	1	3	150	1	100	2.5	0.2	4	2.468	61
GAX103	1	7.9	27.9	13.1667	5	11	4	6	2	0.333333	0.333333	12000	5	40	4	2	0.6	0	260	0	1	4	230	1	100	2.5	0.5	3	2.468	50
GAX112	1	9	32.8	18	0	7	5	5	1	0.2	0	30000	9	24	2	3	0.8	0	240	1	1	2	60	1	100	2.5	0	6	2.468	65
GAX113	1	6.83	21.65	34.15	0	6	5	2	2	1	0	10000	10	30	3	2	1	0	100	0	1	2	100	1	100	2.5	0.2	1	2.468	58
GAX114	1	0.6	8.5	1	0	6	5	6	2	0.333333	0.333333	15000	2	8	3	1	0	0	100	0	0	0	0	1	100	2.5	0.8	5	2.468	72
GAX115	1	3.46	27.2	11.5333	0	3	5	3	2	0.666667	0	8000	4	10	3	1	0	0	100	0	1	3	28	1	100	2.5	0.2	4	2.468	59
GAX116	1	5.52	49.5667	18.4	0	10	5	3	2	0.666667	0	10000	6	11	3	1	0	0	290	0	1	2	50	2	100	2.5	0	6	2.468	60
GAX58	1	11.6	66.3333	19.3333	3	12	5	6	3	0.5	0	18000	9	130	3	1	0	1	560	1	1	2	837	1	100	2.5	8.7	6	2.468	59
GAX74	1	4.5	18.6667	15	0	8	4	3	2	0.666667	0	20000	4	18	3	1	0	0	150	0	1	4	688	1	100	2.5	0.3	0	2.468	43
GAX75	1	4.2	4.8	8.4	10	5	5	5	2	0.4	0.2	5000	2	35	3	4	1	0	245	0	1	2	64	1	100	2.5	0.165	0	2.468	48
GAX85	1	21	68.5	35	16.6667	6	5	6	4	0.666667	0.333333	18000	14	30	3	1	0	0	220	0	1	1	600	2	100	2.5	0.2	5	2.468	56
GAX86	1	0.8	31.5	1.33333	43.3333	7	4	6	2	0.333333	0	20000	7	28	4	5	0.2	0	300	0	1	1	300	1	100	2.5	0.5	3	2.468	53
GAX92	1	3.2	13.8333	5.33333	0	11	3	6	2	0.333333	0.166667	7000	38	20	4	1	0	1	100	1	1	1.5	8	1	100	2.5	0.4	0	2.468	60
GAX93	1	4	21.74	8	0	8	4	5	2	0.4	0	5000	5	22	3	2	0.3	1	520	0	1	2	15	1	100	2.5	0.36	1	2.468	60
GAX94	1	7.7	7.35	19.25	4.5	3	5	4	2	0.5	0.25	20000	12	26	4	1	0	0	140	1	1	3	829	2	100	2.5	0.3	3	2.468	42
GAX95	1	2.2	10.65	2.2	24.4	8	4	10	2	0.2	0.2	4000	7	10.6	2	1	0	0	210	1	0	3	54	1	100	2.5	0.4025	1	2.468	65
GAX96	1	1.2	2.675	6	0	2	3	2	2	1	1	2000	2	7	3	1	0	1	220	1	1	2	25	1	100	2.5	0.15	6	2.468	67
GAX104	0	3.75	26.7667	6.25	0	11	3	6	2	0.333333	0	12000	8	64	3	5	0.8	0	0	0	1	3	675	1	100	3	0	1	0	60
GAX105	1	1.6	8.5	3.2	0	5	3	5	2	0.4	0.2	11000	3	18	3	2	0.1	0	270	1	1	2	46	1	100	3	0.6	3	2.468	70
GAX106	1	4.85	20	8.08333	0	8	4	6	2	0.333333	0	21000	4	45	3	2	0.8	0	280	0	1	3	297	1	100	3	0.5	1	2.468	51
GAX107	1	21.3	40.9167	35.5	0	5	4	6	2	0.333333	0.333333	12000	4	20	3	6	1	1	280	1	1	4	192	1	100	3	3.1	4	2.468	51
GAX108	1	10.74	18.4	26.85	0	8	5	4	2	0.5	0	12000	40	62	3	6	1.5	0	360	0	1	4	200	1	100	3	0.3	2	2.468	51
GAX109	1	15.5	11.3	25.8333	2	3	5	6	2	0.333333	0.166667	18000	5	50	3	1	0	1	680	0	1	1	490	1	100	3	0.35	2	2.468	55
GAX117	1	12	8.08333	20	0	8	4	6	2	0.333333	0	20000	2	63	3	1	0	1	250	1	1	1.5	70	1	100	3	0.8	2	2.468	63
GAX118	1	10	10.5333	16.6667	8.33333	5	4	6	1	0.166667	0.333333	18000	4	55	3	2	1.5	1	160	0	1	4	234	1	100	3	1	6	2.468	59
GAX119	1	6.85	1.475	17.125	0	8	5	4	1	0.25	0.5	30000	5	70	3	1	0	0	220	0	1	5	200	2	100	3	0	4	2.468	42
GAX120	1	7	12	23.3333	0	12	5	3	1	0.333333	0	20000	38	60	3	3	0.3	0	260	1	1	3	160	1	100	3	0.4	4	2.468	45
GAX59	1	15	33.36	30	0	9	5	5	2	0.4	0	30000	5	18	3	6	1	1	260	1	1	3	340	1	100	3	1	6	2.468	48
GAX60	0	4.1	28.4	8.2	0	9	5	5	2	0.4	0.2	15000	37	30	3	6	1	0	0	0	1	1	200	1	100	3	0	2	0	60
GAX68	1	2.95	5.13333	9.83333	0	7	5	3	2	0.666667	0.333333	8000	40	60	3	2	1	0	350	0	1	4	320	2	100	3	0	5	2.468	55
GAX84	1	18.5	32.66	37	6	7	5	5	2	0.4	0.2	15000	8	70	3	1	0	0	280	0	1	5	300	1	100	3	0	3	2.468	53
GAX97	1	12.5	44.8167	41.6667	20	8	5	3	2	0.666667	0	20000	5	90	4	6	1.5	1	140	1	1	4	242	1	100	3	14.5	2	2.468	49
GAX98	1	3.6	14.8333	6	20	5	4	6	2	0.333333	0.166667	5000	2	12	4	1	0	0	364	0	1	1	20	1	100	3	0.1	0	2.468	55
GAX99	1	32.65	50.4833	54.4167	5	8	5	6	2	0.333333	0	10000	32	18	4	5	1	0	680	1	1	1	200	1	100	3	0.6	3	2.468	56
GAX10	1	3.2	18.45	5.33333	4	8	4	6	2	0.333333	0.166667	30000	6	10	3	1	0	0	320	1	1	3	200	1	100	15	0.2	3	2.468	55
GAX14	1	13	23.6667	21.6667	0	8	4	6	2	0.333333	0	20000	6	60	4	4	1	0	230	0	1	3	30	1	100	15	0.8	0	2.468	52
GAX15	0	1	79.5	1.11111	0.222222	8	4	9	2	0.222222	0.111111	20000	38	20	3	6	0.5	1	0	0	1	2	90	1	100	15	0	0	0	58
GAX16	1	1.8	48.6	3.6	20.4	11	4	5	1	0.2	0	20000	38	22	4	6	1.5	1	0	1	1	1.5	60	2	100	15	15.41	2	2.468	59
GAX17	1	2.27	25.0571	3.24286	0	5	3	7	2	0.285714	0.285714	15000	38	9	3	5	0.2	0	200	0	1	0.5	10	1	100	15	0.1	1	2.468	67
GAX18	1	1.8	3.35	9	0	8	4	2	1	0.5	0.5	20000	38	14	3	2	0.4	0	200	0	1	1	60	1	100	15	0	1	2.468	60
GAX19	1	1.8	8	9	0	8	4	2	2	1	1	18000	1	8	3	2	1	0	440	0	0	0	0	1	100	15	0	0	2.468	65
GAX24	1	2.87	19.975	7.175	0	11	4	4	2	0.5	0.25	20000	4	14	3	1	0	0	236	0	1	3	130	1	100	15	0.15	1	2.468	46
GAX25	1	0.7	15.4	1.4	0	7	4	5	1	0.2	0.2	11000	5	6	3	1	0	0	200	1	1	4	162	2	100	15	0.14	1	2.468	56
GAX26	1	3.76	16.4	9.4	0	7	3	4	2	0.5	0.5	18000	5	15	3	2	0.1	0	200	1	1	4	75	1	100	15	0.15	1	2.468	46
GAX27	1	6.5	53	16.25	25	7	4	4	2	0.5	0	20000	35	35	3	6	1.6	0	200	1	1	3	191	2	100	15	0.22	3	2.468	53
GAX28	1	4.1	4.9	8.2	0	5	4	5	2	0.4	0.2	12000	4	32	3	5	1.3	0	260	1	1	3	341	1	100	15	0	0	2.468	48
GAX29	1	2	55.4	4	60	8	4	5	2	0.4	0.4	30000	38	30	3	6	0.6	1	250	0	1	2	66	1	100	15	1	1	2.468	61
GAX30	0	0.52	15.9	1.73333	0	8	4	3	2	0.666667	0	21000	32	10	3	6	0.2	0	0	0	1	5	127	2	100	15	0	3	0	58
GAX31	1	28.8	58	72	4.5	11	4	4	2	0.5	0	18000	38	117	3	3	0.4	1	340	1	1	3	664	1	100	15	1.5	2	2.468	40
GAX110	1	3.28	2.075	8.2	0	8	4	4	2	0.5	0.5	12000	4	29	3	1	0	0	260	0	1	2	100	1	100	7.5	0.2	3	2.468	56
GAX21	1	30	50.2	60	0	9	4	5	4	0.8	0.4	11000	4	20	3	1	0	0	240	1	1	2	400	1	100	7.5	5	1	2.468	44
GAX32	1	2.92	30	7.3	2.825	7	4	4	2	0.5	0	12000	3	10	3	2	0.1	0	120	1	1	2	241	1	100	7.5	0.35	2	2.468	63
GAX57	1	1.76	1.5	4.4	0	6	5	4	2	0.5	0	15000	4	16	2	1	0	1	688	0	1	2	161	1	100	7.5	0.05	1	2.468	43
GAX81	1	2.1	12.4667	3.5	0	4	3	6	2	0.333333	0.166667	9000	3	9	3	3	0.2	0	200	0	1	2	34	1	100	7.5	0.15	0	2.468	65
GAX82	1	4.9	17.1667	16.3333	0	5	3	3	2	0.666667	0.666667	9000	2	20	3	4	0.1	0	240	1	0	1	0	1	100	7.5	0.25	1	2.468	70
SSQ1	0	2.3	19.175	2.875	0	6	5	8	3	0.375	0.25	4000	30	12	3	4	1	0	0	0	1	2	254	1	100	2	0	5	0	55
SSQ13	0	0.4	5.48	0.8	0	5	3	5	2	0.4	0	3000	10	12	2	1	0	0	0	0	1	3	30	1	100	2	0	3	0	52
SSQ14	0	1.3	20.25	3.25	18	8	4	4	2	0.5	0.25	7000	27	25	2	6	1.5	0	0	0	1	0.5	200	1	100	2	0	3	0	49
SSQ2	1	0.4	26.6	0.8	0	4	4	5	4	0.8	0.4	5000	3	7	4	1	0	0	250	0	1	2	206	1	100	2	0.105	0	2.468	68
SSQ7	0	0.1312	17.0624	0.2624	0	5	5	5	3	0.6	0.4	15000	40	6	3	1	0	0	0	1	0	3	0	2	100	2	0	1	0	74
SSQ8	0	0.2	8.33333	0.333333	0	4	5	6	2	0.333333	0.5	9000	40	5.2	2	3	0.5	1	0	0	0	0	50	1	100	2	0	0	0	69
SSQ15	1	0.4	25.4667	0.666667	33.3333	5	2	6	1	0.166667	0.166667	10000	2	17	3	1	0	0	220	0	1	0.5	30	1	100	5	0.3	4	2.468	50
SSQ21	0	1.2	6.17143	1.71429	0	5	4	7	2	0.285714	0	8000	38	10	1	5	1	0	0	0	0	0	0	1	100	5	0	5	0	53
SSQ22	1	1.2	13.1333	2	0	8	4	6	2	0.333333	0.166667	11000	8	13.3	3	2	0.5	0	270	0	1	3	40	1	100	5	0.06	0	2.468	53
SSQ23	1	2	8	3.33333	0	8	4	6	2	0.333333	0	20000	5	8.7	4	1	0	1	260	0	1	4	100	2	100	5	0	4	2.468	55
SSQ25	1	6.6	2.3125	8.25	0	11	3	8	2	0.25	0	12000	8	105	3	1	0	1	280	0	1	2	155	1	100	5	0.5	0	2.468	58
SSQ26	0	0.24	10.9857	0.342857	0	8	4	7	4	0.571429	0.285714	4000	30	3	3	1	0	0	0	0	1	3	97	1	100	5	0	0	0	50
SSQ27	0	1.32	20.64	2.64	0	8	4	5	2	0.4	0	15000	15	10	3	2	0.1	0	0	0	0	3	0	1	100	5	0	0	0	57
SSQ28	0	0.67	20.225	0.558333	0	1	4	12	2	0.166667	0.166667	8000	35	10	3	5	0.5	1	0	0	0	0	0	1	100	5	0	0	0	71
SSQ38	1	2	16.5	3.33333	18.3333	8	3	6	2	0.333333	0.333333	20000	25	18	4	6	1.5	1	100	0	1	5	190	1	100	5	8	2	2.468	48
SSQ4	1	2.4	26.8	4.8	0	9	5	5	1	0.2	0	12000	30	21.5	3	2	0.5	0	230	0	1	3	150	1	100	5	0.05	5	2.468	58
SSQ42	1	0.62	32.2	3.1	0	11	4	2	2	1	0	6000	2	3.5	3	2	0.1	0	300	0	1	2	44	2	100	5	0	0	2.468	56
SSQ43	0	0.9	3.675	2.25	0	5	3	4	1	0.25	0.25	3000	38	10	3	3	1.2	0	0	0	0	3	0	1	100	5	0	1	0	68
SSQ44	1	2	17.7	4	0	5	3	5	2	0.4	0.4	9000	32	14	3	3	1	1	250	0	1	2	6	1	100	5	0.2	2	2.468	77
SSQ46	0	2	17.78	4	0	9	4	5	2	0.4	0	21000	32	22	3	2	0.1	0	0	0	1	2	365	1	100	5	0	0	0	50
SSQ47	1	18.5	36.7225	23.125	0	10	3	8	2	0.25	0.25	10000	44	12	3	2	1	0	300	0	0	4	0	1	100	5	0	2	2.468	64
SSQ48	1	4.28	3.16	8.56	0	10	4	5	2	0.4	0.2	18000	5	20	3	3	1	0	322	0	1	3	50	1	100	5	0	2	2.468	51
SSQ49	0	0.676	24.752	1.352	0	4	4	5	2	0.4	0.4	4000	30	8	3	7	1.5	1	0	0	1	2	146	2	100	5	0	1	0	70
SSQ5	1	2.67	35.06	5.34	12	9	5	5	2	0.4	0.4	12000	30	16	2	6	0.1	0	250	0	1	2	167	1	100	5	0.15	0	2.468	68
SSQ53	0	0.6	6.9	1	6.66667	8	4	6	2	0.333333	0	5000	38	4	2	5	0.5	0	0	0	1	1	15	1	100	5	0	5	0	65
SSQ54	0	5	36.8	16.6667	32	12	5	3	2	0.666667	0	6000	25	28	2	5	1	0	0	0	1	0.5	130	1	100	5	0	0	0	47
SSQ57	1	4.2	33.3	8.4	30	5	4	5	2	0.4	0	10000	4	20	4	1	0	1	190	0	0	0	76	1	100	5	0	1	2.468	61
SSQ9	1	3.5185	1.0925	17.5925	0	6	5	2	2	1	0	5000	44	24	2	3	1.5	0	280	1	1	3	200	1	100	5	0	2	2.468	63
SSQ10	1	0.8	17.182	1.33333	20	10	5	6	2	0.333333	0	4000	4	18	2	1	0	0	250	0	0	0	0	2	100	1.5	0	3	2.468	51
SSQ11	1	17.88	53.4667	59.6	0	10	5	3	1	0.333333	0.666667	10000	3	43	2	1	0	0	100	0	1	3	50	1	100	1.5	6.8	0	2.468	42
SSQ16	0	0.32	22.3857	0.457143	13.7143	0	4	7	2	0.285714	0.142857	2000	25	3	2	3	0.3	1	0	0	0	0	54	1	100	1.5	0	0	0	62
SSQ17	0	0.2	12.5	0.2	2.4	0	4	10	1	0.1	0.1	20000	15	4	2	3	0.1	0	0	0	0	0	30	1	100	1.5	0	0	0	64
SSQ18	1	4	28.7467	6.66667	0	8	4	6	2	0.333333	0	10000	15	22	4	1	0	0	200	0	0	4	66	1	100	1.5	0.08	0	2.468	60
SSQ24	1	3	22.6833	5	0	5	4	6	2	0.333333	0.333333	10000	7	40	2	3	1	0	252	0	1	0	0	2	100	1.5	0.1	0	2.468	66
SSQ29	1	6.8	21.5833	11.3333	0	5	3	6	2	0.333333	0	12000	5	40	3	2	0.4	0	300	0	1	2	126	1	100	1.5	0.1	2	2.468	57
SSQ3	1	29	52.696	58	0	9	5	5	2	0.4	0	10000	8	20	4	1	0	1	255	1	1	3	560	1	100	1.5	1	6	2.468	41
SSQ30	1	2.2	21.75	3.66667	0	5	4	6	2	0.333333	0	9000	4	9	3	1	0	0	280	0	1	3	14	1	100	1.5	0	1	2.468	54
SSQ31	1	0.55	13.2429	0.785714	0	5	3	7	2	0.285714	0.142857	8000	4	7	3	1	0	0	100	0	1	1	19	1	100	1.5	0	5	2.468	54
SSQ32	1	1	55.3333	3.33333	8.33333	11	4	3	1	0.333333	0	12000	3	10	3	1	0	0	280	0	1	2	183	1	100	1.5	0.05	1	2.468	48
SSQ35	0	2.9	6.84	9.66667	0	6	5	3	3	1	0.666667	10000	30	13.34	3	3	0.8	1	0	0	0	4	0	2	100	1.5	0	0	0	70
SSQ36	1	13.581	13.3017	22.635	0	6	5	6	2	0.333333	0	10000	5	20	5	1	0	0	250	1	1	2	40	1	100	1.5	0.2	2	2.468	63
SSQ37	1	2	21.4	3.33333	0	5	4	6	2	0.333333	0.333333	8000	3	13	3	2	0.5	0	250	0	1	0	0	1	100	1.5	0.08	0	2.468	68
SSQ39	1	2.4	13.62	4.8	0	8	4	5	2	0.4	0.4	2500	38	10	3	3	0.6	1	220	0	1	3	26	1	100	1.5	0	2	2.468	60
SSQ40	0	0.6	2.51429	0.857143	0	5	4	7	4	0.571429	0.142857	5000	30	6	3	2	0.3	1	0	0	1	4	60	2	100	1.5	0	5	0	50
SSQ41	1	0.25	1.45	1.25	0	5	3	2	2	1	0	12000	25	5	3	2	0.5	0	0	0	1	3	17	1	100	1.5	0	0	2.468	47
SSQ50	1	2	4.25714	2.85714	0	9	5	7	1	0.142857	0.285714	7000	4	18.7	3	4	0.05	0	290	0	1	2	45	1	100	1.5	0.36	0	2.468	48
SSQ51	1	1.2	12.4333	2	0	9	4	6	2	0.333333	0.333333	10000	23	15	3	3	0.3	0	300	0	1	2	40	1	100	1.5	0.1	0	2.468	59
SSQ52	0	0.8	60.9333	2.66667	64	8	4	3	2	0.666667	0	6000	30	6	4	1	0	1	0	0	1	1	50	1	100	1.5	0	4	0	50
SSQ55	0	1.2	46.308	2.4	0	12	3	5	1	0.2	0	6000	10	10	3	7	1	0	0	0	1	2	15	1	100	1.5	0	0	0	51
SSQ56	1	9	31.875	22.5	17.5	11	5	4	2	0.5	0.25	20000	7	15	4	1	0	0	280	1	1	4	410	1	100	1.5	0.17	1	2.468	57
SSQ45	1	20.09	29.66	40.18	0	10	5	5	5	1	0.4	20000	44	20	3	6	1	0	370	0	1	5	100	1	100	9.4	0.1	1	2.468	47
SSQ58	1	2	24.25	5	100	8	5	4	2	0.5	0.25	20000	20	10.5	3	6	1.5	0	324	0	1	2	407	1	100	9.4	0	2	2.468	47
SSQ59	0	0.7	15.8	1.4	4.8	8	3	5	2	0.4	0.4	15000	40	6.4	3	6	0.2	0	0	0	1	4	50	1	100	9.4	0	0	0	72
SSQ60	1	2	14.88	4	0	5	4	5	2	0.4	0.4	10000	7	23	4	1	0	0	310	1	1	1	40	1	100	9.4	0.1	1	2.468	68
SSQ61	0	0.86	22.9	1.43333	0.4	8	4	6	2	0.333333	0.333333	15000	30	7	4	3	0.5	0	0	0	1	5	150	1	100	9.4	0	0	0	73
SSQ62	1	0.85	12.8143	1.21429	0.428571	3	4	7	2	0.285714	0.428571	14000	3	11.1	4	2	0.5	0	380	0	1	3	10	1	100	9.4	0.046	0	2.468	67
SSQ63	1	0.83	14.8333	2.76667	0	6	5	3	2	0.666667	0	6000	2	5	3	2	0.05	0	220	0	1	2	22	1	100	9.4	0.015	4	2.468	50
SSQ65	0	0.8	3.43333	2.66667	0	9	4	3	2	0.666667	0.333333	1700	32	4	3	3	0.3	0	0	0	0	0	30	1	100	9.4	0	5	0	75
SSQ66	1	1.6	3.28333	2.66667	0	11	4	6	2	0.333333	0	10000	3	6	4	1	0	1	220	0	1	1	30	2	100	9.4	0	0	2.468	59
SSQ67	0	0.7	9.56	1.4	0	11	4	5	2	0.4	0.4	8000	38	6.6	3	5	1	1	0	0	1	3	20	1	100	9.4	0	0	0	65
SSQ68	1	1.5	36.7	3	0	5	4	5	2	0.4	0.4	25000	6	4.5	4	1	0	0	270	0	1	4	16	1	100	9.4	0.04	3	2.468	69
SSQ69	1	2.5	3.35714	3.57143	0	5	4	7	2	0.285714	0.285714	5000	4	12	3	5	0.5	0	280	0	1	0	0	1	100	9.4	0	0	2.468	69
SSQ70	1	1.5	9.08	3	12	5	3	5	1	0.2	0.2	10000	33	12	2	5	0.5	1	315	1	0	4	0	1	100	9.4	0.1	5	2.468	70
SSQ71	0	0.4	0.64	4	0	5	3	1	1	1	1	2000	40	6	3	7	0.1	0	0	0	0	4	50	1	100	9.4	0	1	0	76
SSQ72	0	1.3	19.34	2.6	20.8	5	5	5	2	0.4	0.4	6000	40	8	2	6	0.5	0	0	1	1	4	0	1	100	9.4	0	0	0	69
SSQ73	0	0.55	13.5967	0.916667	0	7	3	6	2	0.333333	0	6000	40	6	3	7	1	0	0	0	0	5	78	1	100	9.4	0	5	0	64
SSQ76	1	0.41	15.42	0.82	0	10	4	5	2	0.4	0	10000	32	10	3	7	0.8	0	180	0	0	0	0	1	100	9.4	0.25	0	2.468	61
SSQ77	0	0.39	14.7375	0.4875	0	10	5	8	2	0.25	0.125	15000	24	5.336	3	4	1.5	0	0	0	1	4	50	1	100	9.4	0	0	0	53
SSQ78	1	1.38	20.76	2.76	0	10	5	5	2	0.4	0	8000	7	9	3	3	0.5	0	200	0	1	2	40	1	100	9.4	0.05	0	2.468	64
SSQ81	0	1.1	12.5	2.2	0	3	3	5	2	0.4	0.4	3500	40	11	3	2	0.1	0	0	0	0	5	0	1	100	9.4	0	2	0	69
SSQ82	0	0.6	12.4167	1	10	5	4	6	2	0.333333	0	6000	40	6	3	7	1.2	0	0	0	1	2	93	1	100	9.4	0	4	0	57
SSQ83	1	0.74	16.78	1.48	0	2	3	5	2	0.4	0.2	8000	40	9	3	3	0.5	0	280	0	1	4	0	1	100	9.4	0.01	0	2.468	62
SSQ84	0	0.55	14.5	0.916667	0	11	4	6	2	0.333333	0	5000	22	8	3	5	0.8	1	0	0	1	2	70	1	100	9.4	0	0	0	60
SSQ85	0	1	31.2	1.66667	0	5	4	6	1	0.166667	0	2000	32	9	3	5	0.6	0	0	0	1	5	104	2	100	9.4	0	1	0	51
SSQ100	1	3.8	15.5	7.6	0	10	4	5	2	0.4	0.4	8000	4	16.8	3	6	1	0	220	0	1	2	20	1	100	8	0.04	1	2.468	66
SSQ12	1	3.7	2.7	9.25	0	7	3	4	4	1	0.5	15000	4	18	2	2	0.5	0	100	0	0	0	0	1	100	8	0	0	2.468	71
SSQ34	1	1.279	16.6167	4.26333	10	3	5	3	1	0.333333	0.666667	10000	17	13.2	3	1	0	1	145	0	1	4	500	1	100	8	0.05	2	2.468	46
SSQ6	1	3	37.525	7.5	0	6	5	4	2	0.5	0	15000	3	26	4	4	0.8	0	250	0	1	1	40	1	100	8	0.1	4	2.468	54
SSQ74	1	4	22	4.44444	22.2222	8	4	9	2	0.222222	0	10000	3	16	4	4	0.1	0	180	0	1	1	26	1	100	8	0	6	2.468	59
SSQ75	1	5	13.6	10	0	11	5	5	2	0.4	0.2	6000	4	32	3	5	1	0	220	0	1	1	15	1	100	8	0.4	2	2.468	43
SSQ79	0	1.18	17.6	1.96667	5	10	5	6	2	0.333333	0	8000	39	13.34	3	4	0.5	0	0	0	1	5	80	1	100	8	0	6	0	52
SSQ80	0	0.82	8.65	4.1	90	10	5	2	1	0.5	0	15000	39	6.67	5	1	0	0	0	0	1	5	100	1	100	8	0	6	0	50
SSQ86	1	0.4	4.425	1	0	6	4	4	2	0.5	0	2500	4	10	3	4	0.1	0	240	0	1	2	30	1	100	8	0.12	4	2.468	34
SSQ87	1	4.1	18.25	10.25	0	3	3	4	1	0.25	0	12000	4	20	3	3	0.6	1	100	0	1	3	12	1	100	8	0.2	2	2.468	54
SSQ88	1	9.8	58.8333	32.6667	0	12	3	3	2	0.666667	0	3500	6	67	3	6	1.2	0	240	0	1	3	39	1	100	8	0.1	2	2.468	54
SSQ89	1	4.7	31	9.4	3.8	7	4	5	2	0.4	0.4	10000	4	17	3	4	1	0	220	0	1	1	0	1	100	8	0	2	2.468	71
SSQ92	1	4	49.8	10	45	11	5	4	2	0.5	0.25	10000	4	25.5	4	6	0.5	0	220	0	1	1	200	1	100	8	0.1	0	2.468	47
SSQ93	0	3	4.5	10	6.66667	8	4	3	1	0.333333	0	10000	38	20	2	4	0.5	0	0	0	1	4	200	1	100	8	0	5	0	50
SSQ94	0	4	14.1667	13.3333	0	5	4	3	2	0.666667	0.666667	8000	4	20	2	3	0.3	0	240	0	1	4	120	2	100	8	0	0	0	50
SSQ95	1	4.5	27.6667	15	0	8	4	3	2	0.666667	0	10000	3	15	2	2	1.25	1	420	0	1	2	30	1	100	8	0	4	2.468	47
SSQ96	1	1.6	2.73333	5.33333	0	8	3	3	2	0.666667	0	3000	38	14	3	6	1	0	220	0	0	4	0	1	100	8	0.3	0	2.468	57
SSQ97	0	1	3.8	2	0	8	4	5	2	0.4	0.4	10000	38	10	3	1	0	0	0	0	0	5	0	1	100	8	0	0	0	76
SSQ98	1	3.5	24.95	8.75	0	6	4	4	2	0.5	0	15000	20	14.5	4	6	0.3	0	250	0	1	1	46	1	100	8	0	0	2.468	53
SSQ99	1	2.85	24	5.7	0	5	3	5	2	0.4	0.4	9000	12	17	3	7	1.6	0	210	0	1	3.5	104	1	100	8	0.3	4	2.468	51
SSQ101	1	10	26.875	25	15	11	3	4	2	0.5	0.5	15000	5	40	4	3	1.5	1	240	1	1	1.5	100	1	100	15	0.6	1	2.468	57
SSQ102	0	8	22	20	15	6	3	4	2	0.5	0.25	30000	10	16	4	3	1	1	0	1	1	1	200	1	100	15	0	2	0	50
SSQ103	1	1.7	10.88	3.4	0	5	4	5	2	0.4	0.2	2000	38	20	2	4	1	0	250	0	0	0	0	1	100	15	0.1	2	2.468	54
SSQ104	1	1.5	38.75	3.75	0	5	3	4	1	0.25	0.25	20000	6	10	3	3	1	0	220	0	0	5	0	2	100	15	0	2	2.468	69
SSQ105	1	4	39	13.3333	20	8	3	3	2	0.666667	0	5000	4	20	2	3	0.1	0	200	1	1	1	30	1	100	15	0.08	6	2.468	58
SSQ106	1	3.5	6.2	7	0	5	4	5	4	0.8	0.4	5000	2	22	2	4	0.4	0	200	0	1	2	50	1	100	15	1.5	3	2.468	66
SSQ107	1	3.6	42.2667	12	32	5	4	3	2	0.666667	0.333333	3000	14	30	4	5	0.5	0	260	0	0	0	56	1	100	15	0.2	0	2.468	65
SSQ108	1	12.65	13.5667	42.1667	0	6	5	3	1	0.333333	0	5000	13	20	3	4	0.8	0	250	0	1	2	80	1	100	15	0	0	2.468	51
SSQ109	0	1.61	7.3	16.1	0	10	5	1	1	1	0	6000	44	14	3	3	1.5	0	0	0	1	2	50	2	100	15	0	5	0	54
SSQ110	1	14	69.616	28	50	10	5	5	2	0.4	0.4	30000	5	115	3	3	0.05	1	203	1	1	4	50	1	100	15	0.88	1	2.468	44
SSQ111	1	2	24.3333	6.66667	0	11	3	3	2	0.666667	0.666667	10000	40	12.6	3	5	1	0	270	0	1	2	182	1	100	15	0	4	2.468	58
SSQ112	1	2.7	23.5143	3.85714	0	9	5	7	1	0.142857	0.285714	8000	5	18	3	4	1.5	0	250	0	1	3	36	1	100	15	0.2	1	2.468	55
SSQ113	1	2.72	38.24	5.44	0	7	5	5	2	0.4	0	15000	33	15	3	4	0.8	1	230	0	1	1	15	2	100	15	0	0	2.468	46
SSQ114	1	2.5	21.9333	8.33333	20	10	3	3	2	0.666667	0	10000	10	28	3	5	0.3	0	170	0	1	3	100	1	100	15	0.1	3	2.468	60
SSQ115	1	11	13.4286	15.7143	0	8	4	7	1	0.142857	0	20000	3	30	4	1	0	0	230	1	1	2	200	1	100	15	0.5	3	2.468	60
SSQ116	1	3.2	29.4	5.33333	0	9	4	6	2	0.333333	0	4000	42	22	3	4	1.5	0	250	0	1	3	36	1	100	15	0.3	1	2.468	54
SSQ117	1	4.5	25.64	9	0	9	3	5	2	0.4	0.4	6000	39	38	3	6	1	0	250	0	1	2	0	1	100	15	0	1	2.468	58
SSQ118	1	3.2	27.9	6.4	0	9	3	5	2	0.4	0.4	3000	5	20	3	4	0.8	0	250	0	1	2	156	1	100	15	0.18	1	2.468	50
SSQ119	1	3.1	4.95	7.75	0	9	4	4	2	0.5	0.25	5000	4	22	3	7	0.8	0	250	0	1	2	688	1	100	15	0.32	3	2.468	51
SSQ120	1	8.4	30.6333	14	1.5	9	4	6	3	0.5	0.166667	20000	4	40	3	4	1.1	0	220	0	1	3	182	2	100	15	0.1	4	2.468	51
SSQ33	1	8.9	11.7667	29.6667	0	9	4	3	1	0.333333	0.333333	15000	14	80	3	4	0.7	0	270	0	1	3	559	1	100	15	0	0	2.468	45
SSQ64	1	3.1	23.16	6.2	0	5	4	5	2	0.4	0.4	6000	40	22	4	4	1.25	0	165	0	1	5	0	1	100	15	0.14	2	2.468	75
SSQ90	1	5.44	12.25	27.2	0	10	5	2	2	1	0	10000	39	34	3	5	1	0	250	0	1	1.5	30	1	100	15	0	2	2.468	59
SSQ91	1	1.3	12.2667	4.33333	0	6	4	3	2	0.666667	0	10000	3	15	3	1	0	1	200	0	1	1	30	1	100	15	0	5	2.468	60
TMS1	1	2	20.26	4	0	6	4	5	2	0.4	0.4	1000	30	38	4	3	1	0	110	0	0	0	40	2	100	5	0.1	1	2.468	74
TMS10	0	3.8	27.1111	4.22222	0	9	4	9	2	0.222222	0.222222	5000	9	30	1	3	0.5	0	0	0	1	3	50	1	100	5	0	0	0	67
TMS11	1	2.47	17.8	6.175	0	7	4	4	2	0.5	0	5000	2	20	4	1	0	0	510	1	1	2	40	1	100	5	0.03	3	2.468	52
TMS12	0	3.4	25.5	5.66667	0	6	4	6	2	0.333333	0.166667	10000	40	82	3	4	1.5	1	0	0	0	4	0	1	100	5	0	3	0	64
TMS13	1	20	8.5	30	9	9	4	2	2	1	0	10000	35	72	3	2	1	0	110	0	1	1	500	1	100	5	6	1	2.468	62
TMS14	0	8	26.4667	13.3333	16.6667	9	4	6	2	0.333333	0	2000	38	80	2	5	1	0	0	1	0	5	78	1	100	5	0	0	0	58
TMS15	1	7.5	31.0667	12.5	0	5	4	6	2	0.333333	0.333333	5000	40	55	2	3	1	0	70	0	0	0	60	1	100	5	1.2	0	2.468	70
TMS2	0	1.8	12.8333	3	0	4	2	6	2	0.333333	0.333333	5000	25	40	4	2	0.1	0	0	0	0	5	0	1	100	5	0	5	0	68
TMS3	1	0.8	27.5	2	0	9	5	4	2	0.5	0.5	5000	30	32	3	2	0.25	0	160	0	1	3	5	1	100	5	3.3	2	2.468	59
TMS4	1	1	0.833333	1.66667	0	6	4	6	4	0.666667	0.333333	3000	25	20	4	1	0	0	610	0	1	1	30	1	100	5	0.02	0	2.468	68
TMS5	1	0.74	2.2	3.7	0	6	4	2	2	1	1	1000	30	12.5	4	2	0.1	0	190	0	0	0	0	2	100	5	0	1	2.468	73
TMS6	0	4.1	19.2667	13.6667	0	12	4	3	2	0.666667	0.666667	20000	40	35	3	4	0.5	1	0	0	1	2	10	1	100	5	0	0	0	59
TMS7	1	11	7.11	27.5	0	9	4	4	2	0.5	0.5	4000	20	70	4	7	1	1	63	1	1	2	80	1	100	5	15	5	2.468	42
TMS8	1	15.5	52.1667	25.8333	0	6	4	6	2	0.333333	0.166667	4000	28	121	2	3	1	0	60	1	1	5	50	1	100	5	1.4	0	2.468	62
TMS9	1	0.8	36.25	2	0	9	4	4	2	0.5	0.25	6000	4	50	4	4	1	0	0	1	1	3	170	1	100	5	20.2	0	2.468	57
TMS100	1	17	29.75	21.25	0	6	5	8	2	0.25	0.125	30000	10	100	2	1	0	0	94	1	1	2	300	1	100	10	0.4	2	2.468	60
TMS101	0	2.8	13.4167	4.66667	0	9	3	6	2	0.333333	0.166667	5000	45	30	3	4	1	1	0	1	0	5	0	1	100	10	0	2	0	71
TMS106	1	24.8	65.5333	42.6667	0	9	5	3	1	0.333333	0.666667	10000	2	75	3	1	0	0	230	0	1	4	120	1	100	10	0	0	2.468	26
TMS107	0	3.2	1.53333	5.33333	4.33333	9	4	6	4	0.666667	0.333333	8000	6	90	3	7	1.6	0	0	1	1	3	318	2	100	10	0	1	0	40
TMS108	0	3.6	8.88571	5.14286	0	5	3	7	2	0.285714	0.285714	5000	42	100	3	6	1	0	0	1	1	2	90	1	100	10	0	3	0	65
TMS109	0	5.2	6.54	10.4	0	9	5	5	1	0.2	0.4	8000	11	85	3	6	0.5	1	0	0	1	5	40	1	100	10	0	0	0	40
TMS111	0	0.92	1.85	2.3	0	12	4	4	2	0.5	0	9000	21	15	3	1	0	0	0	1	0	1	0	1	100	10	0	4	0	64
TMS115	0	2	11.6667	3.33333	2.5	11	3	6	1	0.166667	0	7000	41	30	1	1	0	0	0	0	1	4	30	2	100	10	0	4	0	60
TMS117	0	3.5	20.3333	5.83333	0	8	4	6	2	0.333333	0.333333	2000	32	40	3	3	1	1	0	0	1	2	31	1	100	10	0	2	0	65
TMS118	0	2	21.51	5	0	8	4	4	1	0.25	0.5	3000	8	26	3	3	1	0	0	0	1	5	300	1	100	10	0	5	0	48
TMS119	0	2.5	19.9111	2.77778	0	9	4	9	1	0.111111	0.222222	8000	10	31	2	3	1	0	0	0	0	0	0	1	100	10	0	0	0	72
TMS120	1	16.5	40.3333	55	0	9	4	3	2	0.666667	0	10000	2	90	4	1	0	1	150	1	1	2	181	1	100	10	0.4	5	2.468	33
TMS46	1	12	25.6667	40	0	8	4	3	3	1	0	15000	3	80	4	1	0	1	680	1	1	3	30	1	100	10	1.1	0	2.468	45
TMS82	0	6.2	38.3333	20.6667	40	12	3	3	1	0.333333	0	30000	3	80	3	1	0	0	0	1	1	1	500	1	100	10	0	5	0	48
TMS94	0	14.5	19.6667	24.1667	10.8333	9	4	6	3	0.5	0.333333	12000	15	130	3	6	0.6	0	0	1	1	3	172	1	100	10	0	2	0	39
TMS95	1	2	12.8286	2.85714	0	9	4	7	2	0.285714	0.285714	10000	10	50	4	1	0	1	180	1	1	1.5	100	1	100	10	0	2	2.468	30
TMS97	0	5	19.2	8.33333	0	9	4	6	2	0.333333	0.333333	5000	20	60	2	1	0	0	0	1	1	1.5	90	1	100	10	0	1	0	47
TMS16	0	6	1.6	12	0	8	4	5	2	0.4	0.4	20000	20	110	2	5	0.3	0	0	1	1	1	30	1	100	6	0	0	0	50
TMS17	0	0.3	1.56667	1	0	4	3	3	1	0.333333	0.333333	10000	50	7	2	1	0	0	0	0	0	4	0	2	100	6	0	2	0	67
TMS18	1	1.5	15.665	3.75	0	8	4	4	1	0.25	0.25	9000	15	27	2	1	0	1	0	0	1	0.5	15	1	100	6	0.05	0	2.468	47
TMS19	0	0.6	7.25	3	0	5	3	2	1	0.5	0	6000	40	13	3	1	0	0	0	0	1	1.5	35	1	100	6	0	4	0	64
TMS20	0	1	0.533333	3.33333	0	5	4	3	1	0.333333	0.666667	3000	50	20	2	1	0	0	0	0	0	0	40	1	100	6	0	2	0	72
TMS21	1	0.35	1.275	0.875	0	5	3	4	1	0.25	0.5	3000	16	12	2	2	1	0	60	0	0	4	94	1	100	6	0.6	3	2.468	69
TMS22	1	7.5	49	25	0	9	4	3	2	0.666667	0	7000	19	95	3	5	1	0	179	1	1	2	28	2	100	6	0.3	4	2.468	48
TMS23	1	2.55	0.22	5.1	0	9	4	5	3	0.6	0.2	8000	10	60	2	1	0	0	170	1	1	2	160	1	100	6	0.28	6	2.468	40
TMS24	1	5.2	19	8.66667	0	9	4	6	2	0.333333	0	3000	25	60	3	3	1	0	70	1	1	2	72	1	100	6	1.07	5	2.468	57
TMS25	1	1.5	1.25	7.5	0	9	4	2	2	1	0	3000	25	25	3	2	0.2	0	75	0	0	1	0	1	100	6	6.08	5	2.468	58
TMS26	0	0.6	14.9	0.666667	0	6	3	9	1	0.111111	0.222222	3000	30	25	3	2	1	1	0	1	0	0	0	1	100	6	0	2	0	65
TMS27	1	7.3	50.5	12.1667	25	9	4	6	2	0.333333	0	10000	4	60	4	1	0	0	700	1	1	4	142	1	100	6	1.5	1	2.468	57
TMS29	0	3.227	12.385	16.135	0	8	4	2	2	1	0.5	4000	4	30	4	1	0	0	0	0	0	0	65	1	100	6	0	0	0	65
TMS30	0	2	25.8667	3.33333	0	8	4	6	1	0.166667	0	5000	42	44	4	4	1	1	0	1	1	3	40	1	100	6	0	2	0	64
TMS31	1	5.8	30.8	19.3333	0	8	4	3	1	0.333333	0	10000	8	130	3	3	0.9	1	94	1	1	4	78	2	100	6	1.1	1	2.468	48
TMS121	0	12	49.3333	40	20	12	5	3	2	0.666667	0	20000	26	20	3	3	1	0	0	1	1	4	714	1	100	1	0	2	0	49
TMS74	0	1.7	9.5	2.83333	0	9	4	6	2	0.333333	0	8000	35	23.5	4	4	0.1	1	0	0	0	5	0	1	100	1	0	2	0	62
TMS77	0	2.994	43.4133	9.98	0	9	4	3	1	0.333333	0.666667	8000	12	40	3	3	1	0	0	0	1	5	80	1	100	1	0	0	0	54
TMS78	0	2.5	28.4875	3.125	0	9	4	8	2	0.25	0.25	6000	10	46	3	5	1.5	0	0	0	1	2	50	1	100	1	0	0	0	65
TMS79	1	5.8	32.9487	9.66667	0	9	4	6	1	0.166667	0.333333	7000	2	73	3	1	0	0	350	1	1	3	20	2	100	1	0	5	2.468	60
TMS80	1	7.1	37.9	17.75	0	9	4	4	2	0.5	0.5	8000	2	51	4	1	0	0	900	1	1	2	50	1	100	1	0	0	2.468	53
TMS81	0	1.5	15.8333	2.5	0	9	4	6	2	0.333333	0.333333	5000	25	10	4	1	0	0	0	1	1	0.5	30	1	100	1	0	3	0	59
TMS83	0	3	11.3	15	0	4	4	2	2	1	0	4000	4	40	3	2	1	0	0	0	0	0	0	1	100	1	0	0	0	71
TMS84	0	1	1.68	2	0	3	4	5	2	0.4	0.4	10000	55	17	2	1	0	0	0	0	0	4	0	1	100	1	0	0	0	74
TMS85	1	0.8	13.24	1	18.75	11	4	8	2	0.25	0.25	20000	2	92	3	1	0	0	386	1	1	4	400	1	100	1	0.435	4	2.468	57
TMS86	1	2	19.93	4	0	7	2	5	4	0.8	0.4	15000	40	21	2	5	0.8	1	230	1	1	0.5	15	1	100	1	0.1	0	2.468	51
TMS87	1	1.9	38.02	9.5	0	2	5	2	1	0.5	1	7000	3	102	2	1	0	0	609	1	1	2	256	1	100	1	0.5	4	2.468	58
TMS88	1	0.8	15.6667	2.66667	0	12	5	3	1	0.333333	0.666667	10000	3	65.1	2	1	0	0	938	1	1	2	423	1	100	1	0.5	3	2.468	44
TMS89	1	10	14.7143	14.2857	4.28571	8	4	7	2	0.285714	0.285714	15000	3	106	3	1	0	1	192	1	1	1.5	60	1	100	1	0	5	2.468	53
TMS90	0	1.88	18.06	3.76	0	8	4	5	2	0.4	0.4	8000	40	24	3	4	0.5	0	0	0	1	0	3	2	100	1	0	2	0	69
TMS60	0	2.7	32.76	5.4	0	8	4	5	1	0.2	0	10000	20	50	3	6	1.5	1	0	1	1	0.5	40	1	100	2	0	0	0	53
TMS61	1	4.7	61.8333	15.6667	0	9	4	3	1	0.333333	0	10000	3	35	3	1	0	0	100	1	1	1	5	1	100	2	0	5	2.468	54
TMS62	0	3.2	7.7	8	0	6	3	4	2	0.5	0.25	11000	15	43	3	5	1	0	0	0	1	3	20	1	100	2	0	0	0	58
TMS63	0	1.5	4.01667	2.5	0	9	4	6	2	0.333333	0.166667	8000	6	25	3	3	1	1	0	1	1	4	15	1	100	2	0	0	0	65
TMS64	1	4.16	47.4267	13.8667	0	10	4	3	2	0.666667	0.333333	8000	5	15	2	2	0.2	0	60	0	1	3	70	1	100	2	1	0	2.468	60
TMS65	0	1.3	23.4	6.5	0	6	4	2	1	0.5	0.5	15000	2	100	1	6	1	0	0	0	1	5	30	1	100	2	0	0	0	55
TMS66	0	3.2	28.1667	10.6667	0	6	4	3	1	0.333333	0.333333	6000	35	38	3	1	0	1	0	0	0	0	0	2	100	2	0	1	0	69
TMS67	1	4	31.3333	13.3333	3.33333	9	5	3	1	0.333333	0	10000	32	85	3	3	1	0	70	1	1	2	234	2	100	2	6.07	4	2.468	55
TMS68	1	9.2	56.6667	30.6667	0	8	4	3	2	0.666667	0	10000	2	50	3	1	0	1	470	1	1	0.5	60	1	100	2	0.11	1	2.468	58
TMS70	1	8	19	10	0	9	4	8	2	0.25	0	6000	19	73	4	5	1	0	750	1	1	5	60	1	100	2	3.8	3	2.468	56
TMS71	1	6	30.5	30	15	12	4	2	1	0.5	0.5	20000	3	70	4	3	0.1	0	210	1	1	2	100	1	100	2	0.3	4	2.468	60
TMS72	0	6	5	6.66667	0	9	4	9	2	0.222222	0.222222	15000	27	80	3	7	1.5	0	0	1	1	1	30	1	100	2	0	0	0	59
TMS73	1	7.65	25.375	19.125	0	8	4	4	2	0.5	0.5	15000	25	45	4	2	0.5	0	570	1	1	1.5	100	1	100	2	0	4	2.468	53
TMS69	0	3	13.4333	5	0	8	5	6	2	0.333333	0.166667	12000	32	70	4	3	0.2	0	0	1	1	2	50	1	100	2	0	6	0	68
TMS76	0	4	16.5	6.66667	0	9	5	6	2	0.333333	0.333333	8000	20	80	4	4	1	0	0	1	1	2	100	1	100	2	0	6	0	53
TMS28	0	0.4	0.75	2	0	5	3	2	2	1	1	1000	42	4	3	1	0	1	0	0	0	4	0	1	100	7	0	6	0	74
TMS32	1	8	41.75	40	20	8	4	2	2	1	1	20000	16	120	2	1	0	0	785	1	1	4	200	1	100	7	1.5	4	2.468	58
TMS33	0	7	29.75	35	0	8	4	2	2	1	0.5	5000	5	100	3	6	0.5	0	0	1	0	5	0	1	100	7	0	6	0	66
TMS34	0	5.1	14.75	25.5	0	6	4	2	2	1	1	15000	16	80	2	6	1	0	0	1	1	2	40	1	100	7	0	4	0	52
TMS35	0	4.1	5.4	8.2	0	9	4	5	2	0.4	0.4	5000	12	50	3	7	0.5	0	0	1	1	3	86	1	100	7	0	4	0	51
TMS36	0	7.4	10.1667	12.3333	3.33333	9	4	6	2	0.333333	0	10000	19	90	3	5	1.5	0	0	1	1	1	90	1	100	7	0	3	0	54
TMS37	1	4.683	13.165	23.415	0	5	4	2	1	0.5	0.5	10000	16	60	2	7	1	0	450	1	0	0	56	1	100	7	0	3	2.468	66
TMS38	0	8	16.3333	26.6667	0	8	4	3	2	0.666667	0.333333	10000	30	100	3	1	1.5	0	0	1	1	1	200	2	100	7	0	6	0	45
TMS42	1	4	10.3333	6.66667	0	8	5	6	2	0.333333	0.333333	20000	5	70	2	4	1.5	1	150	1	1	2	4	1	100	7	0	5	2.468	56
TMS43	0	3.2	8.66667	5.33333	6.66667	11	4	6	2	0.333333	0	10000	36	40	3	1	0	0	0	1	1	1	300	1	100	7	0	6	0	54
TMS44	0	0.7	22.25	1.16667	0	5	4	6	2	0.333333	0.333333	8000	42	30	3	2	0.2	0	0	0	0	0	50	1	100	7	0	2	0	70
TMS45	0	1	19.24	2	0	10	4	5	2	0.4	0	3000	10	22	3	2	0.5	0	0	1	1	3	300	1	100	7	0	3	0	60
TMS47	0	0.38	1.06	0.76	0	12	2	5	2	0.4	0	12000	32	10	3	2	0.8	0	0	0	1	1	0	1	100	7	0	6	0	61
TMS48	0	1	1.5	5	0	6	4	2	2	1	1	3000	32	20	3	1	0	0	0	0	0	4	0	1	100	7	0	1	0	75
TMS49	0	1.86	2.7	9.3	0	6	3	2	2	1	1	11000	35	20	3	5	0.5	0	0	1	0	0	0	1	100	7	0	1	0	70
TMS39	0	2.4	25.9167	4	0	5	3	6	2	0.333333	0.333333	3000	41	26	3	1	0	0	0	0	0	0	60	1	100	4	0	0	0	72
TMS41	1	2	4.125	5	0	0	3	4	2	0.5	0.25	7000	42	62	2	5	0.25	1	150	0	0	0	50	1	100	4	0.3	5	2.468	65
TMS91	1	2	1.16667	6.66667	0	6	4	3	1	0.333333	0	2000	3	30	3	1	0	1	680	0	1	2	50	1	100	4	0	6	2.468	41
TMS92	1	4.362	22.3867	7.27	0	8	4	6	2	0.333333	0.166667	3000	2	45	3	4	1	0	890	1	1	1	150	1	100	4	0	4	2.468	55
TMS50	1	17.78	16.6	48.9	0	9	3	2	2	1	0	2000	3	127	3	1	0	1	174	1	1	2	8	1	95	3.5	0	3	2.468	60
TMS51	1	5.24	9.18	10.48	7.2	9	4	5	2	0.4	0.4	30000	3	36	3	1	0	0	150	1	1	3	180	1	95	3.5	0	3	2.468	48
TMS52	1	4.16	0.68	8.32	0	6	3	5	2	0.4	0.4	12000	15	27	3	2	1.5	1	150	1	0	2	43	1	95	3.5	0.22	4	2.468	65
TMS55	1	11.79	11.1	23.58	0	9	4	5	4	0.8	0	15000	3	84	3	1	0	1	205	1	1	4	200	2	95	3.5	0.15	4	2.468	42
TMS56	1	6.85	37.9	22.8333	0	9	4	3	2	0.666667	0	6000	3	58	3	5	0.5	0	340	1	1	2	180	1	95	3.5	0	4	2.468	57
TMS57	1	2.45	0.583333	4.08333	3	12	4	6	4	0.666667	0	2500	3	39	3	1	0.6	0	184	0	1	2	1100	1	95	3.5	0	5	2.468	41
TMS58	1	0.8	2.08333	1.33333	0	8	4	6	2	0.333333	0	5000	3	72	2	1	0	0	480	1	1	1	30	1	95	3.5	0.4	0	2.468	35
TMS40	0	1.5	4.725	3.75	9.5	3	4	4	1	0.25	0.25	6000	2	30	3	5	0.3	0	0	0	1	2	470	1	70	5	0	0	0	42
TMS53	1	1.49	3.85	7.45	0	12	4	2	2	1	0	2000	22	32	3	3	0.3	0	160	0	1	2	19	2	70	5	0	1	2.468	56
TMS54	1	0.8	1.83333	2.66667	0	6	4	3	2	0.666667	0	4000	4	40	3	3	0.2	1	185	0	1	2	50	1	70	5	0	0	2.468	49
TMS102	0	1.5	4.55	3.75	0	5	4	4	2	0.5	0	6000	5	32	3	4	1.5	1	0	1	1	0.5	30	1	100	5	0	2	0	52
TMS103	1	1.77	0.57	1.77	0	9	3	10	1	0.1	0.2	13000	42	24	3	6	1.5	0	200	0	0	4	0	1	100	5	4.9	0	2.468	66
TMS104	1	18.3	29.1667	61	26.6667	9	5	3	2	0.666667	0	10000	24	147	3	1	0	0	120	1	1	1	178	1	100	5	0	3	2.468	47
TMS105	0	3	8.225	15	0	9	5	2	2	1	1	12000	12	80	3	1	0	0	0	1	1	2	70	2	100	5	0	1	0	48
TMS110	0	0.5	12.6667	0.833333	25	5	3	6	1	0.166667	0.333333	12000	42	10	3	4	1.5	0	0	0	0	0	40	1	100	5	0	0	0	72
TMS112	1	0.8	1.544	1.6	0	9	4	5	2	0.4	0.4	20000	2	40	4	1	0	0	90	1	1	1	416	1	100	5	1.4	0	2.468	40
TMS113	1	35	33.8571	50	0	6	5	7	3	0.428571	0.285714	20000	7	18	3	1	0	0	120	1	0	1	560	1	100	5	1.2	2	2.468	49
TMS114	1	34	13	43.3333	0	6	4	3	2	0.666667	0.666667	10000	2	96	2	1	0	0	100	1	1	0.5	35	1	100	5	2.2	2	2.468	46
TMS116	0	2.87	29.4	4.1	0	10	4	7	2	0.285714	0.142857	10000	10	36	3	5	1.5	1	0	0	0	0	30	2	100	5	0	0	0	59
TMS59	0	6	21.375	15	0	9	4	4	2	0.5	0.25	12000	15	100	2	6	1.5	1	0	1	1	2	249	1	100	5	0	1	0	50
TMS75	0	0.7	1.36	1.4	0	8	4	5	2	0.4	0.4	5000	41	9.5	4	1	0	0	0	0	1	0.5	30	1	100	5	0	0	0	67
TMS93	0	6.45	6.575	16.125	5	9	4	4	2	0.5	0.5	12000	12	90	3	4	1	0	0	1	1	5	60	1	100	5	0	3	0	48
TMS96	0	0.41	1.25	0.683333	0	9	4	6	3	0.5	0.333333	2000	16	50	3	6	1.1	0	0	0	1	5	132	1	100	5	0	1	0	36
TMS98	0	0.3	0.9568	0.6	0	7	5	5	2	0.4	0.2	8000	17	7	4	1	0	0	0	0	1	3	40	1	100	5	0	3	0	52
TMS99	0	8	28	13.3333	0	8	3	6	2	0.333333	0.166667	6000	15	80	3	6	0.5	1	0	1	0	5	50	1	100	5	0	3	0	64
